# Supplementary material for: ESRP1 exerts anti-tumor role by promoting ferroptosis in diffuse-type gastric cancer
Source: J Exp Clin Cancer Res. 2025 Jun 18;44:176. doi: 10.1186/s13046-025-03435-2 (PMC12175430; doi:10.1186/s13046-025-03435-2)
Supplement: Supplementary file 2 — Supplementary Material 2 [file 13046_2025_3435_MOESM2_ESM.xlsx]

## Sheet: TableS1
Clinical Characteristics of the ESRP1 subgroups in the ACRG cohort
	ESRP1 group	low	high
Age	≥60	37	39
	＜60	34	32
Gender	Female	33	30
	Male	38	41
pStage	I	2	3
	Ⅱ	13	23
	Ⅲ	27	25
	Ⅳ	29	20
Mol subtype	MSS/TP53-	16	30
	MSS/TP53+	17	21
	MSI	2	18
	EMT	36	2
OS status	0(living)	19	38
	1(deceased)	52	33
EBV group	0 (negative)	57	62
	1 (positive)	9	4
MSI	negative	3	21
	positive	68	50
Clinical Characteristics of the ESRP1 subgroups in the TCGA cohort
	ESRP1 group	low	high
Age	≥60	18	18
	＜60	16	16
Gender	Female	15	14
	Male	19	20
Stage	I	4	2
	Ⅱ	7	14
	Ⅲ	19	15
	Ⅳ	3	3
OS status	0(living)	17	26
	1(deceased)	17	8
TCGA subtype	CIN	13	14
	EBV	4	2
	GS	14	7
	MSI	2	10
Immune subtype	C1	6	7
	C2	15	23
	C3	10	2
	C6	2	1
MSI	MSI	5	14
	MSS	29	20
Clinical Characteristics of the ESRP1 subgroups in the CPTAC cohort
	ESRP1 group	low	high
Age	≥40	13	14
	＜40	24	23
Gender	Female	22	20
	Male	15	17
mRNA subtype	RNA1	24	19
	RNA2	13	18
Protein subtype	Prot1	11	11
	Prot2	18	5
	Prot3	7	11
	Prot4	1	10
Integrated subtype	sub1: Proliferation	2	10
	sub2: Immune response	13	10
	sub3: Metabolism	5	8
	sub4: Invasion	17	9
EBV group	EBV-negative	33	36
	EBV-posititive	4	1
MSI	MSI-H	0	1
	MSS/MSI-L	37	36
Clinical Characteristics of the ESRP1 subgroups in the PKU cohort
	ESRP1 group	low	high
Age	≥60	19	20
	＜60	23	22
Gender	Female	15	16
	Male	27	26
pStage	I B	1	4
	Ⅱ	10	10
	Ⅲ	28	27
	Ⅳ	3	1
OS status	0(living)	25	37
	1(deceased)	17	5
Profiling cluster	PX1	6	10
	PX2	16	18
	PX3	20	14
Lymph Invasion	0(negative)	11	13
	1(positive)	31	29
MSI	MSI	1	4
	MSS	41	38

## Sheet: TableS2
The 14 overlapped DEGs detailed information
ID	Gene.title	Gene.symbol	Gene.ID	Nucleotide.Title	GI	GenBank.Accession	Chromosome.location	Chromosome.annotation	GO.Function	GO.Process	GO.Component
209901_x_at	allograft inflammatory factor 1	AIF1	199	Human allograft-inflammatory factor-1 mRNA, complete cds	1122908	U19713	6p21.3	Chromosome 6, NC_000006.12 (31615209..31617025)	actin filament binding///calcium ion binding///molecular_function	Rac protein signal transduction///actin filament bundle assembly///actin filament polymerization///cellular response to extracellular stimulus///cellular response to hormone stimulus///cellular response to hydroperoxide///cellular response to interferon-gamma///cellular response to interferon-gamma///cellular response to morphine///inflammatory response///inflammatory response///microglial cell a…	colocalizes_with actin filament///cytoplasm///cytosol///lamellipodium///nucleus///nucleus///perikaryon///perinuclear region of cytoplasm///phagocytic cup///colocalizes_with ruffle membrane
209539_at	Rac/Cdc42 guanine nucleotide exchange factor 6	ARHGEF6	9459	Homo sapiens KIAA0006 mRNA	435445	D25304	Xq26.3	Chromosome X, NC_000023.11 (136665547..136781656, complement)	GTPase activator activity///Rho guanyl-nucleotide exchange factor activity///Rho guanyl-nucleotide exchange factor activity///guanyl-nucleotide exchange factor activity///protein binding	JNK cascade///apoptotic process///lamellipodium assembly///positive regulation of GTPase activity///positive regulation of apoptotic process///regulation of Rho protein signal transduction///regulation of small GTPase mediated signal transduction	cytosol///intracellular///lamellipodium
228751_at	CDC like kinase 4	CLK4	57396	EST387162 MAGE resequences, MAGN Homo sapiens cDNA, mRNA sequence	8166261	AW975057	5q35	Chromosome 5, NC_000005.10 (178602664..178627053, complement)	ATP binding///protein binding///protein serine/threonine kinase activity///protein serine/threonine/tyrosine kinase activity///protein tyrosine kinase activity	peptidyl-tyrosine phosphorylation///protein autophosphorylation///regulation of RNA splicing	nucleus
219121_s_at	epithelial splicing regulatory protein 1	ESRP1	54845	Homo sapiens epithelial splicing regulatory protein 1 (ESRP1), transcript variant 1, mRNA	170763523	NM_017697	8q22.1	Chromosome 8, NC_000008.11 (94640999..94707466)	mRNA binding///nucleotide binding///protein binding	RNA splicing///fibroblast growth factor receptor signaling pathway///mRNA processing///regulation of RNA splicing	nucleoplasm///nucleoplasm///nucleus
202353_s_at	proteasome 26S subunit, non-ATPase 12	PSMD12	5718	Homo sapiens proteasome 26S subunit, non-ATPase 12 (PSMD12), transcript variant 1, mRNA	939106601	NM_002816	17q24.2	Chromosome 17, NC_000017.11 (67337916..67366627, complement)		Fc-epsilon receptor signaling pathway///MAPK cascade///NIK/NF-kappaB signaling///T cell receptor signaling pathway///Wnt signaling pathway, planar cell polarity pathway///anaphase-promoting complex-dependent catabolic process///antigen processing and presentation of exogenous peptide antigen via MHC class I, TAP-dependent///negative regulation of canonical Wnt signaling pathway///negative regulat…	cytoplasm///cytosol///extracellular exosome///membrane///nuclear proteasome complex///nucleoplasm///proteasome accessory complex///proteasome complex///proteasome regulatory particle///proteasome regulatory particle, lid subcomplex
212117_at	ras homolog family member Q	RHOQ	23433	602149457F2 NIH_MGC_62 Homo sapiens cDNA clone IMAGE:4308014 5-, mRNA sequence	12345904	BF978689	2p21	Chromosome 2, NC_000002.12 (46542409..46584688)	GBD domain binding///GTP binding///GTPase activity///profilin binding	GTP metabolic process///cellular response to insulin stimulus///cortical actin cytoskeleton organization///insulin receptor signaling pathway///negative regulation of establishment of protein localization to plasma membrane///positive regulation of filopodium assembly///positive regulation of glucose import///positive regulation of transcription from RNA polymerase II promoter///regulation of act…	Golgi-associated vesicle membrane///actin filament///cytosol///extracellular exosome///membrane raft///plasma membrane///plasma membrane
213566_at	ribonuclease A family member k6	RNASE6	6039	Homo sapiens ribonuclease A family member k6 (RNASE6), mRNA	153252070	NM_005615	14q11.2	Chromosome 14, NC_000014.9 (20780956..20782467)	endonuclease activity///nucleic acid binding///ribonuclease activity	RNA catabolic process///RNA phosphodiester bond hydrolysis///defense response	extracellular exosome///extracellular region
208924_at	ring finger protein 11	RNF11	26994	Homo sapiens mRNA for Sid1669p, complete cds	5931544	AB024703	1p32	Chromosome 1, NC_000001.11 (51236273..51273447)	DNA binding///protein binding///ubiquitin-protein transferase activity///zinc ion binding	protein autoubiquitination///protein ubiquitination involved in ubiquitin-dependent protein catabolic process	early endosome///extracellular exosome///nucleus///recycling endosome///ubiquitin ligase complex
219194_at	semaphorin 4G	SEMA4G	57715	Homo sapiens semaphorin 4G (SEMA4G), transcript variant 1, mRNA	322302904	NM_017893	10q24.31	Chromosome 10, NC_000010.11 (100969483..100985618)	chemorepellent activity///NOT neuropilin binding///protein binding///semaphorin receptor binding	negative chemotaxis///negative regulation of axon extension involved in axon guidance///neural crest cell migration///positive regulation of cell migration///semaphorin-plexin signaling pathway	extracellular space///integral component of membrane///plasma membrane
208821_at	small nuclear ribonucleoprotein polypeptides B and B1	SNRPB	6628	Human snRNP polypeptide B mRNA, complete cds	190246	J04564	20p13	Chromosome 20, NC_000020.11 (2461635..2470853, complement)	U2 snRNA binding///histone pre-mRNA DCP binding///poly(A) RNA binding///protein binding///telomerase RNA binding	RNA splicing///histone mRNA metabolic process///mRNA splicing, via spliceosome///mRNA splicing, via spliceosome///mitophagy in response to mitochondrial depolarization///nuclear import///positive regulation of defense response to virus by host///protein methylation///spliceosomal snRNP assembly///spliceosomal snRNP assembly///termination of RNA polymerase II transcription///xenophagy	SMN-Sm protein complex///U1 snRNP///U12-type spliceosomal complex///U2 snRNP///U2-type prespliceosome///U4 snRNP///U4/U6 x U5 tri-snRNP complex///U5 snRNP///U7 snRNP///catalytic step 2 spliceosome///cytosol///cytosol///extracellular exosome///histone pre-mRNA 3'end processing complex///methylosome///nucleoplasm///small nuclear ribonucleoprotein complex///spliceosomal complex///colocalizes_with te…
204434_at	spermatogenesis associated 2	SPATA2	9825	Homo sapiens spermatogenesis associated 2 (SPATA2), transcript variant 1, mRNA	209413750	NM_006038	20q13.13	Chromosome 20, NC_000020.11 (49903391..49915543, complement)	molecular_function///protein binding	cell differentiation///multicellular organism development///spermatogenesis	cytoplasm///nucleolus///nucleus
213293_s_at	tripartite motif containing 22	TRIM22	10346	zn32e02.s1 Stratagene endothelial cell 937223 Homo sapiens cDNA clone IMAGE:549146 3-, mRNA sequence	1625564	AA083478	11p15	Chromosome 11, NC_000011.10 (5689587..5710863)	ligase activity///protein binding///protein binding, bridging///protein kinase binding///transcription corepressor activity///transcription factor activity, sequence-specific DNA binding///zinc ion binding	defense response to virus///immune response///interferon-gamma-mediated signaling pathway///negative regulation of nucleic acid-templated transcription///positive regulation of I-kappaB kinase/NF-kappaB signaling///positive regulation of NF-kappaB transcription factor activity///positive regulation of autophagy///positive regulation of sequence-specific DNA binding transcription factor activity//…	Cajal body///cytoplasm///cytosol///nuclear speck///nucleoplasm///nucleus
207001_x_at	TSC22 domain family member 3	TSC22D3	1831	Homo sapiens TSC22 domain family member 3 (TSC22D3), transcript variant 2, mRNA	62865622	NM_004089	Xq22.3	Chromosome X, NC_000023.11 (107713221..107777329, complement)	MRF binding///transcription factor activity, sequence-specific DNA binding	ion transmembrane transport///negative regulation of activation-induced cell death of T cells///negative regulation of skeletal muscle tissue development///negative regulation of transcription from RNA polymerase II promoter///regulation of transcription, DNA-templated///response to osmotic stress	cytoplasm///cytosol///nucleus
205506_at	villin 1	VIL1	7429	Homo sapiens villin 1 (VIL1), mRNA	194394236	NM_007127	2q35	Chromosome 2, NC_000002.12 (218419115..218449525)	actin filament binding///calcium ion binding///calcium ion binding///cysteine-type endopeptidase inhibitor activity involved in apoptotic process///identical protein binding///lysophosphatidic acid binding///phosphatidylinositol-4,5-bisphosphate binding///protein binding///protein homodimerization activity	actin filament capping///actin filament depolymerization///actin filament polymerization///actin filament severing///actin nucleation///apoptotic process///barbed-end actin filament capping///cellular response to epidermal growth factor stimulus///cellular response to hepatocyte growth factor stimulus///cytoplasmic actin-based contraction involved in cell motility///epidermal growth factor recept…	actin filament bundle///brush border///cytoplasm///extracellular exosome///filopodium///filopodium tip///lamellipodium///microvillus///nucleoplasm///plasma membrane///ruffle

## Sheet: TableS3
DEGs between ESRP1-overexpression and ESRP1-vector MKN45 cells based on RNA-seq
gene_id	gene_name	description	length	oe_1_count	oe_2_count	oe_3_count	vector_1_count	vector_2_count	vector_3_count	oe_1_tpm	oe_2_tpm	oe_3_tpm	vector_1_tpm	vector_2_tpm	vector_3_tpm	oe_tpm	vector_tpm	fc	log2fc	pvalue	padjust	significant	regulate	nr	go	KO_id	KO_name	paths	cog	cog_description	pfam	uniprot	entrez
ENSG00000104419	NDRG1	N-myc downstream regulated 1 [Source:HGNC Symbol;Acc:HGNC:7679]	3025	2177.3	2033.16	2102.51	8478.27	8755.82	8719.83	65.8	72.66	55.62	268.12	282.03	270.31	64.6933	273.487	0.222879	-2.16567	6.11989e-115	1.09515e-110	yes	down	NP_006087(protein NDRG1 isoform 1 [Homo sapiens])	GO:0032287(biological_process:peripheral nervous system myelin maintenance); GO:0055038(cellular_component:recycling endosome membrane); GO:0007165(biological_process:signal transduction); GO:0005874(cellular_component:microtubule); GO:0005737(cellular_component:cytoplasm); GO:0070062(cellular_component:extracellular exosome); GO:0005813(cellular_component:centrosome); GO:0005634(cellular_compone…	K18266	NDRG1		3J3AV(S:Function unknown)	3J3AV(N-myc downstream regulated 1)	PF03096(Ndr:Ndr family); PF12697(Abhydrolase_6:Alpha/beta hydrolase family)	Q92597(Protein NDRG1 OS=Homo sapiens OX=9606 GN=NDRG1 PE=1 SV=1)	10397
ENSG00000153132	CLGN	calmegin [Source:HGNC Symbol;Acc:HGNC:2060]	2820	1969	1591	2017	377	469	446	46.41	46.79	47.43	10.27	12.67	11.72	46.8767	11.5533	3.93394	1.97597	1.27817e-70	1.14364e-66	yes	up	NP_001124147(calmegin precursor [Homo sapiens])	GO:0005783(cellular_component:endoplasmic reticulum); GO:0016021(cellular_component:integral component of membrane); GO:0005635(cellular_component:nuclear envelope); GO:0044183(molecular_function:protein binding involved in protein folding); GO:0051082(molecular_function:unfolded protein binding); GO:0005789(cellular_component:endoplasmic reticulum membrane); GO:0065003(biological_process:macromo…	K09551	CLGN		3JA0U(O:Posttranslational modification, protein turnover, chaperones)	3JA0U(Calmegin)	PF00262(Calreticulin:Calreticulin family)	O14967(Calmegin OS=Homo sapiens OX=9606 GN=CLGN PE=1 SV=1)	1047
ENSG00000185499	MUC1	mucin 1, cell surface associated [Source:HGNC Symbol;Acc:HGNC:7508]	1811	291	295	272	1668	1296	1449	19.33	20.81	15.67	123.16	96.17	98.18	18.6033	105.837	0.178094	-2.48929	2.04203e-64	1.21807e-60	yes	down	NP_001191214(mucin-1 isoform 9 precursor [Homo sapiens])	GO:0016021(cellular_component:integral component of membrane)	K06568	MUC1, CD227		3JCJ6(S:Function unknown)	3JCJ6(Domain found in sea urchin sperm protein, enterokinase, agrin)	PF01390(SEA:SEA domain)	A6ZIE3(MUC1 isoform M9 OS=Homo sapiens OX=9606 GN=MUC1 PE=1 SV=1)	4582
ENSG00000136295	TTYH3	tweety family member 3 [Source:HGNC Symbol;Acc:HGNC:22222]	4931	768	785	767	3730	3033	2983	10.47	13.03	11.09	57.17	47.34	43.68	11.53	49.3967	0.217684	-2.19969	1.29211e-62	5.78057e-59	yes	down	XP_009440851.1(protein tweety homolog 3 isoform X1 [Pan troglodytes])	GO:0005229(molecular_function:intracellular calcium activated chloride channel activity); GO:0070062(cellular_component:extracellular exosome); GO:0034707(cellular_component:chloride channel complex); GO:0034220(biological_process:ion transmembrane transport); GO:0006821(biological_process:chloride transport); GO:0005886(cellular_component:plasma membrane); GO:0005254(molecular_function:chloride …	K22641	TTYH		3JFN2(P:Inorganic ion transport and metabolism)	3JFN2(intracellular chloride channel activity)	PF04906(Tweety:Tweety); PF05478(Prominin:Prominin)	Q9C0H2(Protein tweety homolog 3 OS=Homo sapiens OX=9606 GN=TTYH3 PE=1 SV=3)	80727
ENSG00000074181	NOTCH3	notch receptor 3 [Source:HGNC Symbol;Acc:HGNC:7883]	8680	192	229	221	1348	1049	1111	2.93	2.76	1.53	10.97	10.84	8.58	2.40667	10.13	0.16731	-2.57941	6.25447e-61	2.23848e-57	yes	down	XP_005259981(neurogenic locus notch homolog protein 3 isoform X1 [Homo sapiens])	GO:0038023(molecular_function:signaling receptor activity); GO:0015629(cellular_component:actin cytoskeleton); GO:0019899(molecular_function:enzyme binding); GO:0005789(cellular_component:endoplasmic reticulum membrane); GO:0045665(biological_process:negative regulation of neuron differentiation); GO:0007219(biological_process:Notch signaling pathway); GO:0000122(biological_process:negative regul…	K20995	NOTCH3	map05206(MicroRNAs in cancer); map05165(Human papillomavirus infection); map05200(Pathways in cancer); map04658(Th1 and Th2 cell differentiation); map04919(Thyroid hormone signaling pathway); map04371(Apelin signaling pathway); map04330(Notch signaling pathway); map05224(Breast cancer); map04320(Dorso-ventral axis formation); map01522(Endocrine resistance)	3JEJP(T:Signal transduction mechanisms)	3JEJP(glomerular capillary formation)	PF07645(EGF_CA:Calcium-binding EGF domain); PF00066(Notch:LNR domain); PF00008(EGF:EGF-like domain); PF06816(NOD:NOTCH protein); PF11936(DUF3454:Domain of unknown function (DUF3454)); PF12661(hEGF:Human growth factor-like EGF); PF12796(Ank_2:Ankyrin repeats (3 copies)); PF07684(NODP:NOTCH protein); PF07974(EGF_2:EGF-like domain); PF00023(Ank:Ankyrin repeat); PF13857(Ank_5:Ankyrin repeats (many co…	Q9UM47(Neurogenic locus notch homolog protein 3 OS=Homo sapiens OX=9606 GN=NOTCH3 PE=1 SV=2)	4854
ENSG00000070915	SLC12A3	solute carrier family 12 member 3 [Source:HGNC Symbol;Acc:HGNC:10912]	5567	720	711	743	2155	2309	2198	19.76	17.65	16.96	46.87	53.62	54.69	18.1233	51.7267	0.298753	-1.74298	2.03196e-60	6.06033e-57	yes	down	NP_000330(solute carrier family 12 member 3 isoform 1 [Homo sapiens])	GO:0015081(molecular_function:sodium ion transmembrane transporter activity); GO:0006884(biological_process:cell volume homeostasis); GO:1902476(biological_process:chloride transmembrane transport); GO:0006811(biological_process:ion transport); GO:0016020(cellular_component:membrane); GO:0008511(molecular_function:sodium:potassium:chloride symporter activity); GO:0006814(biological_process:sodium…	K14426	SLC12A3, TSC		3J9ZV(P:Inorganic ion transport and metabolism)	3J9ZV(sodium:chloride symporter activity)	PF03522(SLC12:Solute carrier family 12); PF00324(AA_permease:Amino acid permease); PF08403(AA_permease_N:Amino acid permease N-terminal)	P55017(Solute carrier family 12 member 3 OS=Homo sapiens OX=9606 GN=SLC12A3 PE=1 SV=3)	6559
ENSG00000205336	ADGRG1	adhesion G protein-coupled receptor G1 [Source:HGNC Symbol;Acc:HGNC:4512]	2732	678	600	732	2475	2087	2130	14.1	21.31	21.67	75.02	59.08	60.35	19.0267	64.8167	0.272813	-1.87402	1.72382e-58	4.40683e-55	yes	down	NP_001139243.1(adhesion G-protein coupled receptor G1 isoform a precursor [Homo sapiens])	GO:0050840(molecular_function:extracellular matrix binding); GO:0035025(biological_process:positive regulation of Rho protein signal transduction); GO:0007166(biological_process:cell surface receptor signaling pathway); GO:0072520(biological_process:seminiferous tubule development); GO:0001525(biological_process:angiogenesis); GO:0004930(molecular_function:G-protein coupled receptor activity); GO…	K08450	ADGRG1, GPR56		3JED4(T:Signal transduction mechanisms)	3JED4(vascular endothelial growth factor production)	PF00002(7tm_2:7 transmembrane receptor (Secretin family)); PF18587(PLL:PTX/LNS-Like (PLL) domain); PF18619(GAIN_A:GPCR-Autoproteolysis-INducing (GAIN) subdomain A); PF01825(GPS:GPCR proteolysis site, GPS, motif ); PF01825(GPS:GPCR proteolysis site, GPS, motif)	Q9Y653(Adhesion G-protein coupled receptor G1 OS=Homo sapiens OX=9606 GN=ADGRG1 PE=1 SV=2)	9289
ENSG00000121552	CSTA	cystatin A [Source:HGNC Symbol;Acc:HGNC:2481]	744	509	370	560	47	49	47	60.71	56.54	66.84	7.47	7.56	6.81	61.3633	7.28	9.10285	3.18632	8.21074e-58	1.83664e-54	yes	up	NP_005204(cystatin-A [Homo sapiens])	GO:0005737(cellular_component:cytoplasm); GO:0018149(biological_process:peptide cross-linking); GO:0005615(cellular_component:extracellular space); GO:0030216(biological_process:keratinocyte differentiation); GO:0098609(biological_process:cell-cell adhesion); GO:0005829(cellular_component:cytosol); GO:0070268(biological_process:cornification); GO:0010466(biological_process:negative regulation of …	K13907	CSTA_B		3JHEY(S:Function unknown)	3JHEY(cysteine-type endopeptidase inhibitor activity)	PF00031(Cystatin:Cystatin domain)	P01040(Cystatin-A OS=Homo sapiens OX=9606 GN=CSTA PE=1 SV=1)	1475
ENSG00000107159	CA9	carbonic anhydrase 9 [Source:HGNC Symbol;Acc:HGNC:1383]	1546	5	6	2	457.27	422.79	459.62	0.38	0.71	0.14	24.66	24.79	23.98	0.41	24.4767	0.00885162	-6.81984	3.93059e-56	7.81532e-53	yes	down	NP_001207(carbonic anhydrase 9 precursor [Homo sapiens])	GO:0002009(biological_process:morphogenesis of an epithelium); GO:0015701(biological_process:bicarbonate transport); GO:0031528(cellular_component:microvillus membrane); GO:0016021(cellular_component:integral component of membrane); GO:0005730(cellular_component:nucleolus); GO:0042493(biological_process:response to drug); GO:0046903(biological_process:secretion); GO:0016323(cellular_component:bas…	K01672	CA	map00910(Nitrogen metabolism)	3JD7E(P:Inorganic ion transport and metabolism)	3JD7E(carbonic anhydrase)	PF00194(Carb_anhydrase:Eukaryotic-type carbonic anhydrase)	Q16790(Carbonic anhydrase 9 OS=Homo sapiens OX=9606 GN=CA9 PE=1 SV=2)	768
ENSG00000196139	AKR1C3	aldo-keto reductase family 1 member C3 [Source:HGNC Symbol;Acc:HGNC:386]	972	199	145.94	158	692.97	789	858.05	12.46	11.84	9.93	53.57	59.69	62.36	11.41	58.54	0.196807	-2.34515	1.65563e-54	2.96274e-51	yes	down	NP_001240837(aldo-keto reductase family 1 member C3 isoform 2 [Homo sapiens])	GO:0004033(molecular_function:aldo-keto reductase (NADP) activity); GO:0008106(molecular_function:alcohol dehydrogenase (NADP+) activity); GO:0047023(molecular_function:androsterone dehydrogenase activity); GO:0004032(molecular_function:alditol:NADP+ 1-oxidoreductase activity); GO:0044598(biological_process:doxorubicin metabolic process); GO:0071384(biological_process:cellular response to cortico…	K04119	AKR1C3	map00590(Arachidonic acid metabolism); map00140(Steroid hormone biosynthesis); map04913(Ovarian steroidogenesis); map00790(Folate biosynthesis)	3J7EU(S:Function unknown)	3J7EU(aldo-keto reductase family 1, member)	PF00248(Aldo_ket_red:Aldo/keto reductase family)	P42330(Aldo-keto reductase family 1 member C3 OS=Homo sapiens OX=9606 GN=AKR1C3 PE=1 SV=4)	8644
ENSG00000125968	ID1	inhibitor of DNA binding 1, HLH protein [Source:HGNC Symbol;Acc:HGNC:5360]	983	3150	2288	2884	8473	7761	7604	246.74	226.25	224.65	835.53	746.63	699.62	232.547	760.593	0.316933	-1.65775	1.54047e-53	2.50607e-50	yes	down	NP_002156(DNA-binding protein inhibitor ID-1 isoform a [Homo sapiens])	GO:1903351(biological_process:cellular response to dopamine); GO:0006351(biological_process:transcription, DNA-templated); GO:0008022(molecular_function:protein C-terminus binding); GO:1990090(biological_process:cellular response to nerve growth factor stimulus); GO:0050774(biological_process:negative regulation of dendrite morphogenesis); GO:0030509(biological_process:BMP signaling pathway); GO:…	K04680	ID1	map04015(Rap1 signaling pathway); map04550(Signaling pathways regulating pluripotency of stem cells); map04350(TGF-beta signaling pathway); map04390(Hippo signaling pathway)	3J87B(K:Transcription)	3J87B(cell-abiotic substrate adhesion)	PF00010(HLH:Helix-loop-helix DNA-binding domain)	P41134(DNA-binding protein inhibitor ID-1 OS=Homo sapiens OX=9606 GN=ID1 PE=1 SV=3)	3397
ENSG00000203875	SNHG5	small nucleolar RNA host gene 5 [Source:HGNC Symbol;Acc:HGNC:21026]	5764	2865.05	2157.66	3250.16	641.19	792.91	846.82	362.35	337.03	396.86	83.58	100.99	100.21	365.413	94.9267	3.28954	1.71788	2.38369e-52	3.55467e-49	yes	up	EAW48621.1(hCG2031039 [Homo sapiens])	GO:0003873(molecular_function:6-phosphofructo-2-kinase activity)				3JM6K(S:Function unknown); 3JK6F(S:Function unknown); 3JMY7(S:Function unknown); 3JNNK(S:Function unknown)	3JM6K(Pfam:GVQW); 3JK6F(); 3JMY7(); 3JNNK(Pfam:GVQW)		I7GN13(Macaca fascicularis brain cDNA clone: QmoA-10483, similar to human LOC389414 (LOC389414), mRNA, RefSeq: XM_374176.1 OS=Macaca fascicularis OX=9541 PE=2 SV=1)
ENSG00000177410	ZFAS1	ZNFX1 antisense RNA 1 [Source:HGNC Symbol;Acc:HGNC:33101]	4526	13328.6	10017	13594.8	2731.25	3762.55	4031.1	1348.59	1121.31	1196.63	269.69	391.42	396.5	1222.18	352.537	3.201	1.67852	5.23001e-49	7.19931e-46	yes	up	XP_037863302.1(LOW QUALITY PROTEIN: histone demethylase UTY, partial [Chlorocebus sabaeus])	GO:0005737(cellular_component:cytoplasm); GO:0005634(cellular_component:nucleus)				3JPJT(S:Function unknown); 3JK6F(S:Function unknown)	3JPJT(Pfam:GVQW); 3JK6F()		A0A8I5R2P3(Uncharacterized protein OS=Papio anubis OX=9555 PE=4 SV=1)	441951
ENSG00000163283	ALPP	alkaline phosphatase, placental [Source:HGNC Symbol;Acc:HGNC:439]	2754	3657.78	3612.48	3851.67	9361.89	8824.69	8845.03	106.34	146.24	134.67	330.16	310.74	306.55	129.083	315.817	0.376226	-1.41033	6.06471e-48	7.752e-45	yes	down	NP_001623(alkaline phosphatase, placental type preproprotein [Homo sapiens])	GO:0004035(molecular_function:alkaline phosphatase activity); GO:0009986(cellular_component:cell surface); GO:0000287(molecular_function:magnesium ion binding); GO:0008270(molecular_function:zinc ion binding); GO:0005886(cellular_component:plasma membrane); GO:0016021(cellular_component:integral component of membrane); GO:0031225(cellular_component:anchored component of membrane)	K01077	E3.1.3.1, phoA, phoB	map00730(Thiamine metabolism); map00790(Folate biosynthesis)	3J8ZW(P:Inorganic ion transport and metabolism)	3J8ZW(alkaline phosphatase activity)	PF00245(Alk_phosphatase:Alkaline phosphatase)	P05187(Alkaline phosphatase, placental type OS=Homo sapiens OX=9606 GN=ALPP PE=1 SV=2)	250
ENSG00000111077	TNS2	tensin 2 [Source:HGNC Symbol;Acc:HGNC:19737]	4944	124	138	145	694	611	591	3.46	2.67	3.42	14.76	15.48	12.66	3.18333	14.3	0.195752	-2.3529	2.8993e-47	3.45886e-44	yes	down	NP_056134(tensin-2 isoform 1 [Homo sapiens])	GO:0019725(biological_process:cellular homeostasis); GO:0008285(biological_process:negative regulation of cell proliferation); GO:0005925(cellular_component:focal adhesion); GO:0048871(biological_process:multicellular organismal homeostasis); GO:0005886(cellular_component:plasma membrane); GO:0001822(biological_process:kidney development); GO:0004721(molecular_function:phosphoprotein phosphatase …	K18080	TNS		3J34H(T:Signal transduction mechanisms)	3J34H(response to muscle activity)	PF00017(SH2:SH2 domain); PF08416(PTB:Phosphotyrosine-binding domain); PF10409(PTEN_C2:C2 domain of PTEN tumour-suppressor protein); PF00130(C1_1:Phorbol esters/diacylglycerol binding domain (C1 domain))	Q63HR2(Tensin-2 OS=Homo sapiens OX=9606 GN=TNS2 PE=1 SV=2)	23371
ENSG00000171246	NPTX1	neuronal pentraxin 1 [Source:HGNC Symbol;Acc:HGNC:7952]	5439	565	634	676	1831	1790	1779	6.77	9.2	8.19	24.65	24.12	23.94	8.05333	24.2367	0.317505	-1.65515	5.64426e-46	6.31276e-43	yes	down	NP_002513(neuronal pentraxin-1 precursor [Homo sapiens])	GO:0046872(molecular_function:metal ion binding); GO:0060385(biological_process:axonogenesis involved in innervation); GO:0005886(cellular_component:plasma membrane); GO:0043005(cellular_component:neuron projection); GO:0007268(biological_process:chemical synaptic transmission); GO:0030133(cellular_component:transport vesicle); GO:0098978(cellular_component:glutamatergic synapse); GO:0098962(biol…	K25709	NPTX		3J278(S:Function unknown)	3J278(axonogenesis involved in innervation)	PF00354(Pentaxin:Pentaxin family); PF13385(Laminin_G_3:Concanavalin A-like lectin/glucanases superfamily)	Q15818(Neuronal pentraxin-1 OS=Homo sapiens OX=9606 GN=NPTX1 PE=2 SV=2)	4884
ENSG00000161638	ITGA5	integrin subunit alpha 5 [Source:HGNC Symbol;Acc:HGNC:6141]	4250	2145	2096	2415	5311	4955	5050	40.89	43.97	40.34	106.34	99.19	102.89	41.7333	102.807	0.396231	-1.33559	3.13995e-45	3.30526e-42	yes	down	NP_002196(integrin alpha-5 precursor [Homo sapiens])	GO:0009897(cellular_component:external side of plasma membrane); GO:0034113(biological_process:heterotypic cell-cell adhesion); GO:0005783(cellular_component:endoplasmic reticulum); GO:0005794(cellular_component:Golgi apparatus); GO:0005161(molecular_function:platelet-derived growth factor receptor binding); GO:0007613(biological_process:memory); GO:2000811(biological_process:negative regulation …	K06484	ITGA5, CD49e	map04640(Hematopoietic cell lineage); map05206(MicroRNAs in cancer); map05205(Proteoglycans in cancer); map05165(Human papillomavirus infection); map04510(Focal adhesion); map04810(Regulation of actin cytoskeleton); map04512(ECM-receptor interaction); map05100(Bacterial invasion of epithelial cells); map05168(Herpes simplex virus 1 infection); map04151(PI3K-Akt signaling pathway); map05135(Yersin…	3JB22(W:Extracellular structures)	3JB22(cell-cell adhesion mediated by integrin)	PF01839(FG-GAP:FG-GAP repeat); PF08441(Integrin_alpha2:Integrin alpha); PF13517(FG-GAP_3:FG-GAP-like repeat)	P08648(Integrin alpha-5 OS=Homo sapiens OX=9606 GN=ITGA5 PE=1 SV=2)	3678
ENSG00000130600	H19	H19 imprinted maternally expressed transcript [Source:HGNC Symbol;Acc:HGNC:4713]	2396	7954	6270	8610	18518	16741	16870	329.86	353.29	298.68	681.09	626.96	604.36	327.277	637.47	0.396479	-1.33468	3.80266e-45	3.78048e-42	yes	down	XP_045228464.1(LOW QUALITY PROTEIN: uncharacterized PE-PGRS family protein PE_PGRS54 [Macaca fascicularis])					3JP7Y(S:Function unknown)	3JP7Y()		H2NCF7(Uncharacterized protein OS=Pongo abelii OX=9601 PE=4 SV=2)	283120
ENSG00000110002	VWA5A	von Willebrand factor A domain containing 5A [Source:HGNC Symbol;Acc:HGNC:6658]	4300	941	775	949	1932	2091	2293	28.61	29.96	28.18	70.07	74.49	85.74	28.9167	76.7667	0.385014	-1.37702	3.1855e-44	3.00024e-41	yes	down	NP_001123614(von Willebrand factor A domain-containing protein 5A isoform 1 [Homo sapiens])	GO:0005654(cellular_component:nucleoplasm); GO:0005634(cellular_component:nucleus)	K24510	VWA5		3JEFH(S:Function unknown)	3JEFH(Vault protein inter-alpha-trypsin domain)	PF08487(VIT:Vault protein inter-alpha-trypsin domain); PF13768(VWA_3:von Willebrand factor type A domain); PF13757(VIT_2:Vault protein inter-alpha-trypsin domain); PF13519(VWA_2:von Willebrand factor type A domain); PF00092(VWA:von Willebrand factor type A domain)	O00534(von Willebrand factor A domain-containing protein 5A OS=Homo sapiens OX=9606 GN=VWA5A PE=1 SV=2)	4013
ENSG00000072274	TFRC	transferrin receptor [Source:HGNC Symbol;Acc:HGNC:11763]	5113	9388	9588	13114	2968	3729	3856	123.33	158.6	174.38	43.97	54.68	53.81	152.103	50.82	2.76726	1.46846	3.05826e-43	2.73638e-40	yes	up	EAW53671.1(transferrin receptor (p90, CD71), isoform CRA_b [Homo sapiens])	GO:0042470(cellular_component:melanosome); GO:0006879(biological_process:cellular iron ion homeostasis); GO:0031623(biological_process:receptor internalization); GO:0016021(cellular_component:integral component of membrane); GO:0004998(molecular_function:transferrin receptor activity); GO:0033572(biological_process:transferrin transport); GO:0005886(cellular_component:plasma membrane)				3J44B(O:Posttranslational modification, protein turnover, chaperones); 3J44B(P:Inorganic ion transport and metabolism)	3J44B(Transferrin receptor); 3J44B(Transferrin receptor)	PF04253(TFR_dimer:Transferrin receptor-like dimerisation domain); PF02225(PA:PA domain); PF04389(Peptidase_M28:Peptidase family M28)	A0A2R8ZJT8(Transferrin receptor protein 1 OS=Pan paniscus OX=9597 GN=TFRC PE=3 SV=1)
ENSG00000099783	HNRNPM	heterogeneous nuclear ribonucleoprotein M [Source:HGNC Symbol;Acc:HGNC:5046]	2458	5322	4722.98	5812	9801	9788.98	10360	195.24	233.74	229.86	405.15	403.84	413	219.613	407.33	0.482304	-1.05199	1.53932e-41	1.31172e-38	yes	down	NP_001284347(heterogeneous nuclear ribonucleoprotein M isoform c [Homo sapiens])	GO:0016070(biological_process:RNA metabolic process); GO:0005737(cellular_component:cytoplasm); GO:0016363(cellular_component:nuclear matrix); GO:0000380(biological_process:alternative mRNA splicing, via spliceosome); GO:0005730(cellular_component:nucleolus); GO:0070062(cellular_component:extracellular exosome); GO:0071013(cellular_component:catalytic step 2 spliceosome); GO:0016020(cellular_comp…	K12887	HNRNPM	map03040(Spliceosome)	3J4JI(A:RNA processing and modification)	3J4JI(protein antigen binding)	PF00076(RRM_1:RNA recognition motif. (a.k.a. RRM, RBD, or RNP domain)); PF11532(HnRNP_M:Heterogeneous nuclear ribonucleoprotein M); PF11532(HnRNP_M_NLS:HnRNP M nuclear localisation signal); PF11608(MARF1_RRM1:MARF1, RNA recognition motif 1); PF08777(RRM_3:RNA binding motif)	P52272(Heterogeneous nuclear ribonucleoprotein M OS=Homo sapiens OX=9606 GN=HNRNPM PE=1 SV=3)	4670
ENSG00000185477	GPRIN3	GPRIN family member 3 [Source:HGNC Symbol;Acc:HGNC:27733]	14037	158.04	175	200	607	668	876	0.67	0.92	0.83	2.88	3.16	4.06	0.806667	3.36667	0.227126	-2.13844	1.64633e-41	1.33914e-38	yes	down	NP_938022(G protein-regulated inducer of neurite outgrowth 3 [Homo sapiens])	GO:0031175(biological_process:neuron projection development); GO:0005886(cellular_component:plasma membrane)				3J8AR(S:Function unknown)	3J8AR(G protein-regulated inducer of neurite outgrowth 3)	PF15235(GRIN_C:G protein-regulated inducer of neurite outgrowth C-terminus)	Q6ZVF9(G protein-regulated inducer of neurite outgrowth 3 OS=Homo sapiens OX=9606 GN=GPRIN3 PE=2 SV=2)	285513
ENSG00000167653	PSCA	prostate stem cell antigen [Source:HGNC Symbol;Acc:HGNC:9500]	982	594.19	517.3	620.24	1834	1536.12	1547.05	58.66	70.42	68.02	202.41	166.63	162.14	65.7	177.06	0.319854	-1.64452	8.01265e-41	6.23419e-38	yes	down	NP_005663(prostate stem cell antigen preproprotein [Homo sapiens])	GO:0070062(cellular_component:extracellular exosome); GO:0016020(cellular_component:membrane); GO:0033130(molecular_function:acetylcholine receptor binding); GO:0005576(cellular_component:extracellular region); GO:0005886(cellular_component:plasma membrane); GO:0099601(biological_process:regulation of neurotransmitter receptor activity); GO:0070373(biological_process:negative regulation of ERK1 a…				3JHHS(S:Function unknown)	3JHHS(acetylcholine receptor binding)	PF00021(UPAR_LY6:u-PAR/Ly-6 domain); PF00087(Toxin_TOLIP:Snake toxin and toxin-like protein)	O43653(Prostate stem cell antigen OS=Homo sapiens OX=9606 GN=PSCA PE=1 SV=2)	8000
ENSG00000079257	LXN	latexin [Source:HGNC Symbol;Acc:HGNC:13347]	1071	159	155	158	522	596	603	11.36	14	11.22	46.42	51.83	50.31	12.1933	49.52	0.251303	-1.9925	5.22281e-40	3.89426e-37	yes	down	NP_064554(latexin [Homo sapiens])	GO:0005737(cellular_component:cytoplasm); GO:0005615(cellular_component:extracellular space); GO:0006954(biological_process:inflammatory response); GO:0008191(molecular_function:metalloendopeptidase inhibitor activity); GO:0008201(molecular_function:heparin binding); GO:0050965(biological_process:detection of temperature stimulus involved in sensory perception of pain)	K23594	LXN		3JAPZ(S:Function unknown)	3JAPZ(detection of temperature stimulus involved in sensory perception of pain)	PF06907(Latexin:Latexin)	Q9BS40(Latexin OS=Homo sapiens OX=9606 GN=LXN PE=1 SV=2)	56925
ENSG00000234741	GAS5	growth arrest specific 5 [Source:HGNC Symbol;Acc:HGNC:16355]	3145	25667.9	17214.3	23645.4	7067.81	8223	7853	3551.75	3029.87	3243.95	1308.88	1435.35	1239.69	3275.19	1327.97	2.61031	1.38422	6.02005e-40	4.30915e-37	yes	up	EAW90966.1(hCG1796464, isoform CRA_b [Homo sapiens])					3JK6F(S:Function unknown); 3JKBE(S:Function unknown); 3JMY7(S:Function unknown)	3JK6F(); 3JKBE(Pfam:GVQW); 3JMY7()		A0A024R933(HCG1796464, isoform CRA_a OS=Homo sapiens OX=9606 GN=hCG_1796464 PE=4 SV=1)	60674
ENSG00000167772	ANGPTL4	angiopoietin like 4 [Source:HGNC Symbol;Acc:HGNC:16039]	1798	85	75	58	513	464	387	3.06	3.38	2.24	24.05	19.45	16	2.89333	19.8333	0.146457	-2.77145	3.55294e-39	2.44538e-36	yes	down	NP_647475.1(angiopoietin-related protein 4 isoform a precursor [Homo sapiens])	GO:0001666(biological_process:response to hypoxia); GO:0070328(biological_process:triglyceride homeostasis); GO:0006629(biological_process:lipid metabolic process); GO:0019216(biological_process:regulation of lipid metabolic process); GO:0005615(cellular_component:extracellular space); GO:0051260(biological_process:protein homooligomerization); GO:2000352(biological_process:negative regulation of…	K08767	ANGPTL4, PGAR	map04979(Cholesterol metabolism); map03320(PPAR signaling pathway)	3J4RF(S:Function unknown)	3J4RF(negative regulation of lipoprotein lipase activity)	PF00147(Fibrinogen_C:Fibrinogen beta and gamma chains, C-terminal globular domain)	Q9BY76(Angiopoietin-related protein 4 OS=Homo sapiens OX=9606 GN=ANGPTL4 PE=1 SV=2)	51129
ENSG00000168079	SCARA5	scavenger receptor class A member 5 [Source:HGNC Symbol;Acc:HGNC:28701]	3971	294	246	279	890	786	850	5.45	5.73	5.31	17.1	14.34	16.78	5.49667	16.0733	0.295523	-1.75866	6.40988e-39	4.24832e-36	yes	down	NP_776194(scavenger receptor class A member 5 [Homo sapiens])	GO:0070207(biological_process:protein homotrimerization); GO:0006879(biological_process:cellular iron ion homeostasis); GO:0005044(molecular_function:scavenger receptor activity); GO:0034605(biological_process:cellular response to heat); GO:0070287(molecular_function:ferritin receptor activity); GO:0005887(cellular_component:integral component of plasma membrane); GO:0006897(biological_process:en…				3JCIK(T:Signal transduction mechanisms)	3JCIK(ferritin receptor activity)	PF01391(Collagen:Collagen triple helix repeat (20 copies)); PF00530(SRCR:Scavenger receptor cysteine-rich domain); PF15494(SRCR_2:Scavenger receptor cysteine-rich domain)	Q6ZMJ2(Scavenger receptor class A member 5 OS=Homo sapiens OX=9606 GN=SCARA5 PE=1 SV=1)	286133
ENSG00000187634	SAMD11	sterile alpha motif domain containing 11 [Source:HGNC Symbol;Acc:HGNC:28706]	3468	476.76	370.35	464.48	1552.75	1316.97	1216.48	25.04	21.16	18.17	81.37	57.54	45.63	21.4567	61.5133	0.290816	-1.78182	9.66322e-39	6.17583e-36	yes	down	NP_001372569.1(sterile alpha motif domain-containing protein 11 isoform 2 [Homo sapiens])	GO:0005634(cellular_component:nucleus)				3J9A6(S:Function unknown)	3J9A6(Sterile alpha motif.)	PF01342(SAND:SAND domain); PF07647(SAM_2:SAM domain (Sterile alpha motif)); PF00536(SAM_1:SAM domain (Sterile alpha motif))	Q96NU1(Sterile alpha motif domain-containing protein 11 OS=Homo sapiens OX=9606 GN=SAMD11 PE=1 SV=3)	148398
ENSG00000109971	HSPA8	heat shock protein family A (Hsp70) member 8 [Source:HGNC Symbol;Acc:HGNC:5241]	2306	22151	17246	22200.5	6816	7904	9049.78	701.76	676.6	686.29	240.82	278.81	307.62	688.217	275.75	2.36447	1.24152	1.07617e-38	6.64071e-36	yes	up	NP_006588.1(heat shock cognate 71 kDa protein isoform 1 [Homo sapiens])	GO:0009267(biological_process:cellular response to starvation); GO:0101031(cellular_component:chaperone complex); GO:0042623(molecular_function:ATPase activity, coupled); GO:0046034(biological_process:ATP metabolic process); GO:0034605(biological_process:cellular response to heat); GO:0005776(cellular_component:autophagosome); GO:0008088(biological_process:axo-dendritic transport); GO:0030424(cel…	K03283	HSPA1s	map05162(Measles); map05145(Toxoplasmosis); map04915(Estrogen signaling pathway); map04010(MAPK signaling pathway); map03040(Spliceosome); map05134(Legionellosis); map04213(Longevity regulating pathway - multiple species); map04144(Endocytosis); map04612(Antigen processing and presentation); map04141(Protein processing in endoplasmic reticulum); map05020(Prion diseases)	3J3QJ(O:Posttranslational modification, protein turnover, chaperones)	3J3QJ(prostaglandin binding)	PF00012(HSP70:Hsp70 protein); PF06723(MreB_Mbl:MreB/Mbl protein); PF02782(FGGY_C:FGGY family of carbohydrate kinases, C-terminal domain); PF14450(FtsA:Cell division protein FtsA)	P11142(Heat shock cognate 71 kDa protein OS=Homo sapiens OX=9606 GN=HSPA8 PE=1 SV=1)	3312
ENSG00000266086		novel transcript	2270	1428.36	1250.58	1526.67	462.01	490.35	435.41	41.44	45.5	43.58	15.57	16.35	14.09	43.5067	15.3367	2.76027	1.46481	1.75797e-38	1.04863e-35	yes	up	AAA35564.1(alternative [Homo sapiens])	GO:0005634(cellular_component:nucleus); GO:0003723(molecular_function:RNA binding)				3J5HP(A:RNA processing and modification)	3J5HP(mRNA 5'-splice site recognition)	PF00076(RRM_1:RNA recognition motif. (a.k.a. RRM, RBD, or RNP domain)); PF16842(RRM_occluded:Occluded RNA-recognition motif); PF08777(RRM_3:RNA binding motif)	J3QKU1(Uncharacterized protein OS=Homo sapiens OX=9606 PE=4 SV=1)
ENSG00000120885	CLU	clusterin [Source:HGNC Symbol;Acc:HGNC:2095]	2098	1024	916	1043	2208	2149	2220	90.52	112.58	93.64	368.98	288.01	317.29	98.9133	324.76	0.413903	-1.27264	5.41194e-38	3.12408e-35	yes	down	NP_001822.3(clusterin preproprotein [Homo sapiens])	GO:0051131(biological_process:chaperone-mediated protein complex assembly); GO:0032286(biological_process:central nervous system myelin maintenance); GO:0001540(molecular_function:beta-amyloid binding); GO:0000902(biological_process:cell morphogenesis); GO:0019730(biological_process:antimicrobial humoral response); GO:0009986(cellular_component:cell surface); GO:0051087(molecular_function:chapero…	K17252	CLU	map04610(Complement and coagulation cascades)	3J8VF(T:Signal transduction mechanisms)	3J8VF(negative regulation of cellular response to thapsigargin)	PF01093(Clusterin:Clusterin)	P10909(Clusterin OS=Homo sapiens OX=9606 GN=CLU PE=1 SV=1)	1191
ENSG00000143382	ADAMTSL4	ADAMTS like 4 [Source:HGNC Symbol;Acc:HGNC:19706]	4319	752.3	789.84	889.06	2054.4	1864.73	2009.22	17.96	24.85	20.3	50.58	46.73	49.4	21.0367	48.9033	0.37428	-1.41781	6.63169e-38	3.70856e-35	yes	down	NP_001275537(ADAMTS-like protein 4 isoform 4 precursor [Homo sapiens])	GO:0005614(cellular_component:interstitial matrix); GO:0062023(cellular_component:collagen-containing extracellular matrix); GO:0006915(biological_process:apoptotic process); GO:0005788(cellular_component:endoplasmic reticulum lumen); GO:0043065(biological_process:positive regulation of apoptotic process); GO:0030198(biological_process:extracellular matrix organization); GO:0002020(molecular_func…	K23369	ADAMTSL4		3JF3I(O:Posttranslational modification, protein turnover, chaperones)	3JF3I(protease binding)	PF00090(TSP_1:Thrombospondin type 1 domain); PF08686(PLAC:PLAC (protease and lacunin) domain); PF05986(ADAM_spacer1:ADAM-TS Spacer 1); PF19030(TSP1_ADAMTS:Thrombospondin type 1 domain); PF05986(ADAMTS_spacer1:ADAM-TS Spacer 1); PF19028(TSP1_spondin:Spondin-like TSP1 domain); PF19236(ADAMTS_CR_3:ADAMTS cysteine-rich domain); PF19035(TSP1_CCN:CCN3 Nov like TSP1 domain)	Q6UY14(ADAMTS-like protein 4 OS=Homo sapiens OX=9606 GN=ADAMTSL4 PE=1 SV=2)	54507
ENSG00000101246	ARFRP1	ADP ribosylation factor related protein 1 [Source:HGNC Symbol;Acc:HGNC:662]	1623	395	391	425	1286	1097	1121	14.62	17.55	15.25	54.44	47.77	46.51	15.8067	49.5733	0.315154	-1.66587	1.97312e-37	1.06997e-34	yes	down	NP_001254477.1(ADP-ribosylation factor-related protein 1 isoform a [Homo sapiens])	GO:0005794(cellular_component:Golgi apparatus); GO:0016020(cellular_component:membrane); GO:0034067(biological_process:protein localization to Golgi apparatus); GO:0006886(biological_process:intracellular protein transport); GO:0007369(biological_process:gastrulation); GO:0003924(molecular_function:GTPase activity); GO:0032588(cellular_component:trans-Golgi network membrane); GO:0043001(biologica…	K07952	ARFRP1		3JAS5(U:Intracellular trafficking, secretion, and vesicular transport)	3JAS5(protein localization to Golgi apparatus)	PF00025(Arf:ADP-ribosylation factor family); PF08477(Roc:Ras of Complex, Roc, domain of DAPkinase); PF00071(Ras:Ras family); PF00503(G-alpha:G-protein alpha subunit); PF09439(SRPRB:Signal recognition particle receptor beta subunit); PF01926(MMR_HSR1:50S ribosome-binding GTPase); PF04670(Gtr1_RagA:Gtr1/RagA G protein conserved region)	Q13795(ADP-ribosylation factor-related protein 1 OS=Homo sapiens OX=9606 GN=ARFRP1 PE=1 SV=1)	10139
ENSG00000102854	MSLN	mesothelin [Source:HGNC Symbol;Acc:HGNC:7371]	2116	1104	1020	1128	2672	2541	2400	42.64	50.55	45.24	116.92	108.72	99.46	46.1433	108.367	0.389671	-1.35967	5.97354e-37	3.14401e-34	yes	down	NP_037536(mesothelin isoform 2 preproprotein [Homo sapiens])	GO:0044267(biological_process:cellular protein metabolic process); GO:0016020(cellular_component:membrane); GO:0005615(cellular_component:extracellular space); GO:0005794(cellular_component:Golgi apparatus); GO:0043687(biological_process:post-translational protein modification); GO:0031016(biological_process:pancreas development); GO:0005788(cellular_component:endoplasmic reticulum lumen); GO:000…	K20733	MSLN		3JADR(S:Function unknown)	3JADR(pancreas development)	PF06060(Mesothelin:Pre-pro-megakaryocyte potentiating factor precursor (Mesothelin))	Q13421(Mesothelin OS=Homo sapiens OX=9606 GN=MSLN PE=1 SV=2)	10232
ENSG00000129757	CDKN1C	cyclin dependent kinase inhibitor 1C [Source:HGNC Symbol;Acc:HGNC:1786]	1930	1118	946	1039	3691	2797	2785	56.94	55.82	49.66	184.03	138.18	132.78	54.14	151.663	0.304395	-1.71598	1.0289e-36	5.26061e-34	yes	down	NP_000067(cyclin-dependent kinase inhibitor 1C isoform a [Homo sapiens])	GO:0033673(biological_process:negative regulation of kinase activity); GO:0030325(biological_process:adrenal gland development); GO:0050680(biological_process:negative regulation of epithelial cell proliferation); GO:0055123(biological_process:digestive system development); GO:0001501(biological_process:skeletal system development); GO:0044877(molecular_function:macromolecular complex binding); G…	K09993	CDKN1C, P57, KIP2	map04110(Cell cycle)	3JG43(T:Signal transduction mechanisms)	3JG43(cyclin-dependent protein serine/threonine kinase inhibitor activity)	PF02234(CDI:Cyclin-dependent kinase inhibitor)	P49918(Cyclin-dependent kinase inhibitor 1C OS=Homo sapiens OX=9606 GN=CDKN1C PE=1 SV=1)	1028
ENSG00000012171	SEMA3B	semaphorin 3B [Source:HGNC Symbol;Acc:HGNC:10724]	2292	2279.03	2147	2421	6079.09	5344	5000	55.46	64.94	58.98	170.08	147.67	133.39	59.7933	150.38	0.379627	-1.39734	1.09653e-36	5.45068e-34	yes	down	NP_001276990(semaphorin-3B isoform 3 precursor [Homo sapiens])	GO:0038191(molecular_function:neuropilin binding); GO:0005887(cellular_component:integral component of plasma membrane); GO:0030215(molecular_function:semaphorin receptor binding); GO:0005615(cellular_component:extracellular space); GO:0071526(biological_process:semaphorin-plexin signaling pathway); GO:0048843(biological_process:negative regulation of axon extension involved in axon guidance); GO…	K06840	SEMA3	map04360(Axon guidance)	3J6HC(T:Signal transduction mechanisms)	3J6HC(neuropilin binding)	PF01403(Sema:Sema domain); PF00047(ig:Immunoglobulin domain); PF07686(V-set:Immunoglobulin V-set domain)	Q13214(Semaphorin-3B OS=Homo sapiens OX=9606 GN=SEMA3B PE=1 SV=1)	7869
ENSG00000245848	CEBPA	CCAAT enhancer binding protein alpha [Source:HGNC Symbol;Acc:HGNC:1833]	2601	414.01	343.15	371.5	1321	1108.88	1077.96	10.28	10.63	9.1	38	31.59	29.86	10.0033	33.15	0.293161	-1.77024	1.65559e-36	8.00726e-34	yes	down	NP_004355(CCAAT/enhancer-binding protein alpha isoform a [Homo sapiens])	GO:0030324(biological_process:lung development); GO:0019221(biological_process:cytokine-mediated signaling pathway); GO:0030225(biological_process:macrophage differentiation); GO:0001013(molecular_function:RNA polymerase I regulatory region DNA binding); GO:0042593(biological_process:glucose homeostasis); GO:0090575(cellular_component:RNA polymerase II transcription factor complex); GO:2000144(bi…	K09055	CEBPA	map05221(Acute myeloid leukemia); map04932(Non-alcoholic fatty liver disease (NAFLD)); map05202(Transcriptional misregulation in cancer); map05200(Pathways in cancer)	3J9PK(K:Transcription)	3J9PK(RNA polymerase I regulatory region DNA binding)	PF07716(bZIP_2:Basic region leucine zipper); PF00170(bZIP_1:bZIP transcription factor)	P49715(CCAAT/enhancer-binding protein alpha OS=Homo sapiens OX=9606 GN=CEBPA PE=1 SV=3)	1050
ENSG00000013364	MVP	major vault protein [Source:HGNC Symbol;Acc:HGNC:7531]	2925	1043	1018.97	1132.93	2563	2361.01	2369.11	28.87	39.83	35.4	89.91	83.13	76.95	34.7	83.33	0.399715	-1.32296	7.02421e-36	3.30785e-33	yes	down	NP_059447(major vault protein isoform 1 [Homo sapiens])	GO:0005737(cellular_component:cytoplasm); GO:0005856(cellular_component:cytoskeleton); GO:0070062(cellular_component:extracellular exosome); GO:0048471(cellular_component:perinuclear region of cytoplasm); GO:0005643(cellular_component:nuclear pore); GO:0005829(cellular_component:cytosol); GO:0016020(cellular_component:membrane); GO:0043312(biological_process:neutrophil degranulation); GO:1904813(…	K17266	MVP		3JFBP(Z:Cytoskeleton)	3JFBP(negative regulation of protein autophosphorylation)	PF01505(Vault:Major Vault Protein repeat domain); PF17794(Vault_2:Major Vault Protein repeat domain); PF17796(Vault_4:Major Vault Protein repeat domain); PF17795(Vault_3:Major Vault Protein Repeat domain); PF11978(MVP_shoulder:Shoulder domain)	Q14764(Major vault protein OS=Homo sapiens OX=9606 GN=MVP PE=1 SV=4)	9961
ENSG00000099194	SCD	stearoyl-CoA desaturase [Source:HGNC Symbol;Acc:HGNC:10571]	5245	12720	11903	15369	5305	5981	6463	148.36	172.72	176.6	70.36	78.81	83.21	165.893	77.46	2.05323	1.03789	3.50009e-35	1.606e-32	yes	up	NP_005054(acyl-CoA desaturase [Homo sapiens])	GO:0006636(biological_process:unsaturated fatty acid biosynthetic process); GO:0120162(biological_process:positive regulation of cold-induced thermogenesis); GO:0005730(cellular_component:nucleolus); GO:0016021(cellular_component:integral component of membrane); GO:0016020(cellular_component:membrane); GO:0005783(cellular_component:endoplasmic reticulum); GO:0005789(cellular_component:endoplasmic…				3J9V5(I:Lipid transport and metabolism)	3J9V5(Belongs to the fatty acid desaturase type 1 family)		O00767(Acyl-CoA desaturase OS=Homo sapiens OX=9606 GN=SCD PE=1 SV=2)	6319
ENSG00000197457	STMN3	stathmin 3 [Source:HGNC Symbol;Acc:HGNC:15926]	970	116	111	143	611	469	468	3.39	4.05	4.13	20.83	15.8	15.32	3.85667	17.3167	0.216391	-2.20829	1.21031e-34	5.41462e-32	yes	down	PNI36466.1(LOW QUALITY PROTEIN: STMN3 isoform 3, partial [Pan troglodytes])	GO:0031110(biological_process:regulation of microtubule polymerization or depolymerization); GO:0005737(cellular_component:cytoplasm); GO:0015631(molecular_function:tubulin binding); GO:0043005(cellular_component:neuron projection); GO:0007399(biological_process:nervous system development); GO:0005794(cellular_component:Golgi apparatus); GO:0005829(cellular_component:cytosol); GO:0051493(biologic…				3J74W(S:Function unknown)	3J74W(negative regulation of Rac protein signal transduction)	PF00836(Stathmin:Stathmin family)	Q9NZ72(Stathmin-3 OS=Homo sapiens OX=9606 GN=STMN3 PE=1 SV=3)	50861
ENSG00000115252	PDE1A	phosphodiesterase 1A [Source:HGNC Symbol;Acc:HGNC:8774]	4880	1052	869	1126	1884	2212	2180	26.82	28.22	28.61	55.93	63.81	60.58	27.8833	60.1067	0.442104	-1.17754	1.19009e-33	5.19429e-31	yes	down	NP_001245241(calcium/calmodulin-dependent 3',5'-cyclic nucleotide phosphodiesterase 1A isoform 3 [Homo sapiens])	GO:0046872(molecular_function:metal ion binding); GO:0048660(biological_process:regulation of smooth muscle cell proliferation); GO:0034391(biological_process:regulation of smooth muscle cell apoptotic process); GO:0043025(cellular_component:neuronal cell body); GO:0005829(cellular_component:cytosol); GO:0004117(molecular_function:calmodulin-dependent cyclic-nucleotide phosphodiesterase activity)…	K13755	PDE1	map00230(Purine metabolism); map04020(Calcium signaling pathway); map04924(Renin secretion); map04740(Olfactory transduction); map04742(Taste transduction); map05032(Morphine addiction)	3JADY(T:Signal transduction mechanisms)	3JADY(calcium- and calmodulin-regulated 3',5'-cyclic-GMP phosphodiesterase activity)	PF08499(PDEase_I_N:3'5'-cyclic nucleotide phosphodiesterase N-terminal); PF00233(PDEase_I:3'5'-cyclic nucleotide phosphodiesterase)	P54750(Calcium/calmodulin-dependent 3',5'-cyclic nucleotide phosphodiesterase 1A OS=Homo sapiens OX=9606 GN=PDE1A PE=1 SV=2)	5136
ENSG00000138061	CYP1B1	cytochrome P450 family 1 subfamily B member 1 [Source:HGNC Symbol;Acc:HGNC:2597]	5218	427	310	435.95	932.97	970.76	1023.99	5.43	4.8	5.15	12.6	12.99	13.35	5.12667	12.98	0.363686	-1.45924	1.47389e-33	6.27982e-31	yes	down	NP_000095(cytochrome P450 1B1 [Homo sapiens])	GO:0101020(molecular_function:estrogen 16-alpha-hydroxylase activity); GO:0061304(biological_process:retinal blood vessel morphogenesis); GO:0004497(molecular_function:monooxygenase activity); GO:0070330(molecular_function:aromatase activity); GO:0008202(biological_process:steroid metabolic process); GO:0008285(biological_process:negative regulation of cell proliferation); GO:0005789(cellular_com…	K07410	CYP1B1	map05206(MicroRNAs in cancer); map05204(Chemical carcinogenesis); map00140(Steroid hormone biosynthesis); map00980(Metabolism of xenobiotics by cytochrome P450); map04913(Ovarian steroidogenesis); map00380(Tryptophan metabolism)	3JA82(Q:Secondary metabolites biosynthesis, transport and catabolism)	3JA82(trabecular meshwork development)	PF00067(p450:Cytochrome P450)	Q16678(Cytochrome P450 1B1 OS=Homo sapiens OX=9606 GN=CYP1B1 PE=1 SV=2)	1545
ENSG00000258366	RTEL1	regulator of telomere elongation helicase 1 [Source:HGNC Symbol;Acc:HGNC:15888]	4615	209.64	255.85	332.68	1055.72	882.35	837.72	4.5	8.81	8.52	28.9	29.42	23.31	7.27667	27.21	0.260598	-1.9401	2.97424e-33	1.23777e-30	yes	down	NP_001269938(regulator of telomere elongation helicase 1 isoform 3 [Homo sapiens])	GO:0000781(cellular_component:chromosome, telomeric region); GO:1904506(biological_process:negative regulation of telomere maintenance in response to DNA damage); GO:1902990(biological_process:mitotic telomere maintenance via semi-conservative replication); GO:1904535(biological_process:positive regulation of telomeric loop disassembly); GO:0003677(molecular_function:DNA binding); GO:0043247(biol…	K11136	RTEL1		3J5CG(L:Replication, recombination and repair)	3J5CG(ATP-dependent DNA helicase implicated in telomere-length regulation, DNA repair and the maintenance of genomic stability. Acts as an anti-recombinase to counteract toxic recombination and limit crossover during meiosis. Regulates meiotic recombination and crossover homeostasis by physically dissociating strand invasion events and thereby promotes noncrossover repair by meiotic synthesis dep…	PF13307(Helicase_C_2:Helicase C-terminal domain); PF06733(DEAD_2:DEAD_2); PF04851(ResIII:Type III restriction enzyme, res subunit); PF00270(DEAD:DEAD/DEAH box helicase); PF16545(CCM2_C:Cerebral cavernous malformation protein, harmonin-homology)	Q9NZ71(Regulator of telomere elongation helicase 1 OS=Homo sapiens OX=9606 GN=RTEL1 PE=1 SV=2)	51750
ENSG00000116574	RHOU	ras homolog family member U [Source:HGNC Symbol;Acc:HGNC:17794]	3965	310	256	311	680	835	883	4.86	5	4.81	12.2	14.87	15.34	4.89	14.1367	0.334156	-1.58141	7.69799e-33	3.13081e-30	yes	down	NP_067028(rho-related GTP-binding protein RhoU [Homo sapiens])	GO:0019221(biological_process:cytokine-mediated signaling pathway); GO:0030031(biological_process:cell projection assembly); GO:0005886(cellular_component:plasma membrane); GO:0000082(biological_process:G1/S transition of mitotic cell cycle); GO:0030036(biological_process:actin cytoskeleton organization); GO:0007163(biological_process:establishment or maintenance of cell polarity); GO:0006897(bio…	K07865	RHOU, WRCH1		3J946(S:Function unknown)	3J946(Rac protein signal transduction)	PF00071(Ras:Ras family); PF08477(Roc:Ras of Complex, Roc, domain of DAPkinase); PF00025(Arf:ADP-ribosylation factor family)	Q7L0Q8(Rho-related GTP-binding protein RhoU OS=Homo sapiens OX=9606 GN=RHOU PE=1 SV=1)	58480
ENSG00000163286	ALPG	alkaline phosphatase, germ cell [Source:HGNC Symbol;Acc:HGNC:441]	2492	1056.18	991.14	1095.26	2408.55	2253.31	2220.89	27.49	32.22	28.15	72.8	67.42	64.59	29.2867	68.27	0.41656	-1.26341	8.13391e-33	3.23458e-30	yes	down	NP_112603(alkaline phosphatase, germ cell type preproprotein [Homo sapiens])	GO:0005576(cellular_component:extracellular region); GO:0005886(cellular_component:plasma membrane); GO:0046872(molecular_function:metal ion binding); GO:0004035(molecular_function:alkaline phosphatase activity); GO:0031225(cellular_component:anchored component of membrane)	K01077	E3.1.3.1, phoA, phoB	map00730(Thiamine metabolism); map00790(Folate biosynthesis)	3J8ZW(P:Inorganic ion transport and metabolism)	3J8ZW(alkaline phosphatase activity)	PF00245(Alk_phosphatase:Alkaline phosphatase)	P10696(Alkaline phosphatase, germ cell type OS=Homo sapiens OX=9606 GN=ALPG PE=2 SV=4)	251
ENSG00000163346	PBXIP1	PBX homeobox interacting protein 1 [Source:HGNC Symbol;Acc:HGNC:21199]	3207	252	234	273	744	686	689	5.77	7.79	6.86	23.34	22.51	22.38	6.80667	22.7433	0.326147	-1.6164	1.54712e-32	6.01864e-30	yes	down	NP_065385(pre-B-cell leukemia transcription factor-interacting protein 1 isoform 1 [Homo sapiens])	GO:0003714(molecular_function:transcription corepressor activity); GO:0005829(cellular_component:cytosol); GO:0030154(biological_process:cell differentiation); GO:0045892(biological_process:negative regulation of transcription, DNA-templated); GO:0005634(cellular_component:nucleus); GO:0005874(cellular_component:microtubule); GO:0007275(biological_process:multicellular organism development)				3J7N1(S:Function unknown)	3J7N1(transcription corepressor activity)		Q96AQ6(Pre-B-cell leukemia transcription factor-interacting protein 1 OS=Homo sapiens OX=9606 GN=PBXIP1 PE=1 SV=1)	57326
ENSG00000177169	ULK1	unc-51 like autophagy activating kinase 1 [Source:HGNC Symbol;Acc:HGNC:12558]	5322	1606	1631	1757	4451	3758	3678	24.52	31.6	27.56	74.15	65.43	60.63	27.8933	66.7367	0.383206	-1.38381	4.02925e-32	1.53412e-29	yes	down	NP_003556(serine/threonine-protein kinase ULK1 [Homo sapiens])	GO:0048675(biological_process:axon extension); GO:0018107(biological_process:peptidyl-threonine phosphorylation); GO:0008104(biological_process:protein localization); GO:0055037(cellular_component:recycling endosome); GO:0016236(biological_process:macroautophagy); GO:0030424(cellular_component:axon); GO:0034045(cellular_component:pre-autophagosomal structure membrane); GO:0051020(molecular_functi…	K21357	ULK1	map04137(Mitophagy - animal); map05010(Alzheimer disease); map05016(Huntington disease); map05017(Spinocerebellar ataxia); map05014(Amyotrophic lateral sclerosis (ALS)); map04211(Longevity regulating pathway); map04150(mTOR signaling pathway); map04152(AMPK signaling pathway); map04140(Autophagy - animal)	3J2Q0(T:Signal transduction mechanisms)	3J2Q0(autophagy of host cells involved in interaction with symbiont)	PF12063(DUF3543:Domain of unknown function (DUF3543)); PF00069(Pkinase:Protein kinase domain); PF07714(PK_Tyr_Ser-Thr:Protein tyrosine and serine/threonine kinase); PF06293(Kdo:Lipopolysaccharide kinase (Kdo/WaaP) family); PF03109(ABC1:ABC1 atypical kinase-like domain); PF01163(RIO1:RIO1 family); PF17667(Pkinase_fungal:Fungal protein kinase)	O75385(Serine/threonine-protein kinase ULK1 OS=Homo sapiens OX=9606 GN=ULK1 PE=1 SV=2)	8408
ENSG00000117318	ID3	inhibitor of DNA binding 3, HLH protein [Source:HGNC Symbol;Acc:HGNC:5362]	950	1678	1519	1458	3749	3614	3543	141.24	162.7	122.19	401.04	376.64	350.13	142.043	375.937	0.391573	-1.35265	6.78522e-32	2.52961e-29	yes	down	NP_002158(DNA-binding protein inhibitor ID-3 [Homo sapiens])	GO:0051726(biological_process:regulation of cell cycle); GO:0007275(biological_process:multicellular organism development); GO:0007417(biological_process:central nervous system development); GO:0005737(cellular_component:cytoplasm); GO:0043065(biological_process:positive regulation of apoptotic process); GO:0007517(biological_process:muscle organ development); GO:0000122(biological_process:negati…	K17694	ID3	map04550(Signaling pathways regulating pluripotency of stem cells); map04350(TGF-beta signaling pathway)	3JGFP(K:Transcription)	3JGFP(leptomycin B binding)	PF00010(HLH:Helix-loop-helix DNA-binding domain)	Q02535(DNA-binding protein inhibitor ID-3 OS=Homo sapiens OX=9606 GN=ID3 PE=1 SV=2)	3399
ENSG00000257529	RPL36A-HNRNPH2	RPL36A-HNRNPH2 readthrough [Source:HGNC Symbol;Acc:HGNC:48349]	562	352.93	123.42	305.61	10.64	5.38	5.86	67.26	30.63	58.91	3.07	1.41	1.39	52.2667	1.95667	31.6267	4.98307	8.7038e-32	3.17866e-29	yes	up	NP_001186902(RPL36A-HNRNPH2 protein isoform a [Homo sapiens])	GO:0005783(cellular_component:endoplasmic reticulum); GO:0022625(cellular_component:cytosolic large ribosomal subunit); GO:0005829(cellular_component:cytosol); GO:0003735(molecular_function:structural constituent of ribosome); GO:0005886(cellular_component:plasma membrane); GO:0006412(biological_process:translation)	K02929	RP-L44e, RPL44	map03010(Ribosome)	3JGI5(J:Translation, ribosomal structure and biogenesis)	3JGI5(ribosomal protein)	PF00935(Ribosomal_L44:Ribosomal protein L44)	H7BZ11(RPL36A-HNRNPH2 readthrough OS=Homo sapiens OX=9606 GN=RPL36A-HNRNPH2 PE=3 SV=2)	100529097
ENSG00000120708	TGFBI	transforming growth factor beta induced [Source:HGNC Symbol;Acc:HGNC:11771]	2712	2141	1887	2216	3648	3798	3968	77.39	72.35	71.1	112.23	119.64	127.75	73.6133	119.873	0.499354	-1.00186	1.67476e-31	5.99398e-29	yes	down	NP_000349(transforming growth factor-beta-induced protein ig-h3 precursor [Homo sapiens])	GO:0005201(molecular_function:extracellular matrix structural constituent); GO:0050840(molecular_function:extracellular matrix binding); GO:0031012(cellular_component:extracellular matrix); GO:0007162(biological_process:negative regulation of cell adhesion); GO:0001525(biological_process:angiogenesis); GO:0044267(biological_process:cellular protein metabolic process); GO:0070062(cellular_componen…	K19519	TGFBI, BIGH3		3J7UR(M:Cell wall/membrane/envelope biogenesis); 3J7UR(W:Extracellular structures)	3J7UR(transforming growth); 3J7UR(transforming growth)	PF02469(Fasciclin:Fasciclin domain)	Q15582(Transforming growth factor-beta-induced protein ig-h3 OS=Homo sapiens OX=9606 GN=TGFBI PE=1 SV=1)	7045
ENSG00000223764	LINC02593	long intergenic non-protein coding RNA 2593 [Source:HGNC Symbol;Acc:HGNC:53933]	4152	153	141	134	503	487	482	2.29	2.8	1.97	8.58	8.48	8.32	2.35333	8.46	0.266235	-1.90923	2.84772e-31	9.99214e-29	yes	down	BAC04900.1(unnamed protein product [Homo sapiens])								Q8N8E4(cDNA FLJ39609 fis, clone SKNSH2008043 OS=Homo sapiens OX=9606 PE=2 SV=1)
ENSG00000177943	MAMDC4	MAM domain containing 4 [Source:HGNC Symbol;Acc:HGNC:24083]	3895	162	145	194	563	564	479	4.03	5.61	3.63	16.6	12.19	14.53	4.42333	14.44	0.282733	-1.82249	8.79602e-31	3.02701e-28	yes	down	Q6UXC1.2(RecName: Full=Apical endosomal glycoprotein; AltName: Full=MAM domain-containing protein 4; Flags: Precursor [Homo sapiens])	GO:0015031(biological_process:protein transport); GO:0016021(cellular_component:integral component of membrane)				3JNUD(T:Signal transduction mechanisms); 3JDNT(T:Signal transduction mechanisms)	3JNUD(Domain in meprin, A5, receptor protein tyrosine phosphatase mu (and others)); 3JDNT(Apical endosomal glycoprotein)	PF00629(MAM:MAM domain, meprin/A5/mu); PF00057(Ldl_recept_a:Low-density lipoprotein receptor domain class A)	Q6UXC1(Apical endosomal glycoprotein OS=Homo sapiens OX=9606 GN=MAMDC4 PE=2 SV=2)	158056
ENSG00000169242	EFNA1	ephrin A1 [Source:HGNC Symbol;Acc:HGNC:3221]	1552	1309	1077	1229	2461	2388	2522	60.86	63.45	57.21	135.53	128.86	129.85	60.5067	131.413	0.447629	-1.15963	1.49699e-30	5.05447e-28	yes	down	NP_004419(ephrin-A1 isoform a precursor [Homo sapiens])	GO:0034446(biological_process:substrate adhesion-dependent cell spreading); GO:0061002(biological_process:negative regulation of dendritic spine morphogenesis); GO:0050821(biological_process:protein stabilization); GO:0046658(cellular_component:anchored component of plasma membrane); GO:0007411(biological_process:axon guidance); GO:0001525(biological_process:angiogenesis); GO:0043409(biological_p…	K05462	EFNA	map05206(MicroRNAs in cancer); map04015(Rap1 signaling pathway); map04014(Ras signaling pathway); map04010(MAPK signaling pathway); map04360(Axon guidance); map04151(PI3K-Akt signaling pathway)	3J20C(T:Signal transduction mechanisms)	3J20C(endocardial cushion to mesenchymal transition involved in heart valve formation)	PF00812(Ephrin:Ephrin)	P20827(Ephrin-A1 OS=Homo sapiens OX=9606 GN=EFNA1 PE=1 SV=2)	1942
ENSG00000068137	PLEKHH3	pleckstrin homology, MyTH4 and FERM domain containing H3 [Source:HGNC Symbol;Acc:HGNC:26105]	3026	282.07	273.75	289.44	994.06	788	786.29	9.07	8.28	9.27	30.16	22.67	22.72	8.87333	25.1833	0.299873	-1.73758	2.45126e-30	8.12319e-28	yes	down	XP_016880602(pleckstrin homology domain-containing family H member 3 isoform X1 [Homo sapiens])	GO:0005856(cellular_component:cytoskeleton); GO:0007165(biological_process:signal transduction); GO:0005615(cellular_component:extracellular space)				3JCVZ(T:Signal transduction mechanisms)	3JCVZ(signal transduction)	PF00373(FERM_M:FERM central domain); PF00784(MyTH4:MyTH4 domain); PF00788(RA:Ras association (RalGDS/AF-6) domain)	Q7Z736(Pleckstrin homology domain-containing family H member 3 OS=Homo sapiens OX=9606 GN=PLEKHH3 PE=1 SV=2)	79990
ENSG00000173599	PC	pyruvate carboxylase [Source:HGNC Symbol;Acc:HGNC:8636]	4248	811	868	949	2304	2036	1890	12.76	17.45	15.01	42.86	36.87	33.16	15.0733	37.63	0.384549	-1.37876	1.77733e-28	5.78278e-26	yes	down	NP_071504.2(pyruvate carboxylase, mitochondrial precursor [Homo sapiens])	GO:0005737(cellular_component:cytoplasm); GO:0044791(biological_process:positive regulation by host of viral release from host cell); GO:0006629(biological_process:lipid metabolic process); GO:0005829(cellular_component:cytosol); GO:0044794(biological_process:positive regulation by host of viral process); GO:0006768(biological_process:biotin metabolic process); GO:0004736(molecular_function:pyruv…	K01958	PC, pyc	map00020(Citrate cycle (TCA cycle)); map00620(Pyruvate metabolism)	3J32Q(C:Energy production and conversion)	3J32Q(pyruvate carboxylase activity)	PF02785(Biotin_carb_C:Biotin carboxylase C-terminal domain); PF02436(PYC_OADA:Conserved carboxylase domain); PF02786(CPSase_L_D2:Carbamoyl-phosphate synthase L chain, ATP binding domain); PF00289(Biotin_carb_N:Biotin carboxylase, N-terminal domain); PF00364(Biotin_lipoyl:Biotin-requiring enzyme); PF00682(HMGL-like:HMGL-like); PF07478(Dala_Dala_lig_C:D-ala D-ala ligase C-terminus); PF13533(Biotin_…	P11498(Pyruvate carboxylase, mitochondrial OS=Homo sapiens OX=9606 GN=PC PE=1 SV=2)	5091
ENSG00000117525	F3	coagulation factor III, tissue factor [Source:HGNC Symbol;Acc:HGNC:3541]	2298	2692	2244	3072	1096.35	1224	1266	94.23	109.36	111.67	48.12	56.82	51.44	105.087	52.1267	2.02902	1.02078	3.91879e-28	1.25226e-25	yes	up	NP_001984(tissue factor isoform 1 precursor [Homo sapiens])	GO:0007598(biological_process:blood coagulation, extrinsic pathway); GO:0007596(biological_process:blood coagulation); GO:0050927(biological_process:positive regulation of positive chemotaxis); GO:0010641(biological_process:positive regulation of platelet-derived growth factor receptor signaling pathway); GO:0019221(biological_process:cytokine-mediated signaling pathway); GO:0005615(cellular_comp…	K03901	F3, CD142	map04933(AGE-RAGE signaling pathway in diabetic complications); map04610(Complement and coagulation cascades)	3J9D0(T:Signal transduction mechanisms)	3J9D0(activation of plasma proteins involved in acute inflammatory response)	PF01108(Tissue_fac:Tissue factor); PF09294(Interfer-bind:Interferon-alpha/beta receptor, fibronectin type III)	P13726(Tissue factor OS=Homo sapiens OX=9606 GN=F3 PE=1 SV=1)	2152
ENSG00000159167	STC1	stanniocalcin 1 [Source:HGNC Symbol;Acc:HGNC:11373]	3868	44	39	15	227	354	290	0.71	0.93	0.24	4.52	7.35	5.41	0.626667	5.76	0.104993	-3.25163	4.41748e-28	1.38686e-25	yes	down	NP_003146(stanniocalcin-1 precursor [Homo sapiens])	GO:0071385(biological_process:cellular response to glucocorticoid stimulus); GO:0060348(biological_process:bone development); GO:0001503(biological_process:ossification); GO:0033280(biological_process:response to vitamin D); GO:0044070(biological_process:regulation of anion transport); GO:0005737(cellular_component:cytoplasm); GO:0001886(biological_process:endothelial cell morphogenesis); GO:0090…				3J1G0(S:Function unknown)	3J1G0(regulation of renal phosphate excretion)	PF03298(Stanniocalcin:Stanniocalcin family)	P52823(Stanniocalcin-1 OS=Homo sapiens OX=9606 GN=STC1 PE=1 SV=1)	6781
ENSG00000163393	SLC22A15	solute carrier family 22 member 15 [Source:HGNC Symbol;Acc:HGNC:20301]	4705	1335	1172	1524	511	569	571	23.6	24.9	26.54	10.44	12.43	8.89	25.0133	10.5867	2.22165	1.15163	8.2267e-28	2.53822e-25	yes	up	NP_060890(solute carrier family 22 member 15 [Homo sapiens])	GO:0022857(molecular_function:transmembrane transporter activity); GO:0016021(cellular_component:integral component of membrane); GO:0006811(biological_process:ion transport)	K08211	SLC22A15		3J9RD(S:Function unknown)	3J9RD(organic anion transmembrane transporter activity)	PF00083(Sugar_tr:Sugar (and other) transporter); PF07690(MFS_1:Major Facilitator Superfamily)	Q8IZD6(Solute carrier family 22 member 15 OS=Homo sapiens OX=9606 GN=SLC22A15 PE=2 SV=1)	55356
ENSG00000173237	C11orf86	chromosome 11 open reading frame 86 [Source:HGNC Symbol;Acc:HGNC:34442]	1168	209	155	152	567	561	542	13.25	12.37	9.54	44.1	42.74	39.59	11.72	42.1433	0.2827	-1.82266	1.26686e-27	3.84245e-25	yes	down	XP_008952392.1(uncharacterized protein C11orf86 homolog isoform X1 [Pan paniscus])					3JHCY(S:Function unknown)	3JHCY(Domain of unknown function (DUF4633))	PF15464(DUF4633:Domain of unknown function (DUF4633))	A0A804HHS3(Uncharacterized protein C11orf86 OS=Homo sapiens OX=9606 GN=C11orf86 PE=1 SV=1)
ENSG00000160211	G6PD	glucose-6-phosphate dehydrogenase [Source:HGNC Symbol;Acc:HGNC:4057]	2142	565	490	552	1235	1165	1153	18.62	18.6	17.93	45.06	44.4	40.54	18.3833	43.3333	0.41241	-1.27785	1.68074e-27	5.01282e-25	yes	down	NP_000393.4(glucose-6-phosphate 1-dehydrogenase isoform a [Homo sapiens])	GO:0004345(molecular_function:glucose-6-phosphate dehydrogenase activity); GO:0006006(biological_process:glucose metabolic process); GO:0016614(molecular_function:oxidoreductase activity, acting on CH-OH group of donors); GO:0050661(molecular_function:NADP binding)				3J9JD(G:Carbohydrate transport and metabolism)	3J9JD(Catalyzes the rate-limiting step of the oxidative pentose-phosphate pathway, which represents a route for the dissimilation of carbohydrates besides glycolysis)	PF02781(G6PD_C:Glucose-6-phosphate dehydrogenase, C-terminal domain); PF00479(G6PD_N:Glucose-6-phosphate dehydrogenase, NAD binding domain)	K7CCC4(Glucose-6-phosphate 1-dehydrogenase OS=Pan troglodytes OX=9598 GN=G6PD PE=2 SV=1)
ENSG00000130511	SSBP4	single stranded DNA binding protein 4 [Source:HGNC Symbol;Acc:HGNC:15676]	1725	599.88	464	558.91	1525	1265	1242.99	31.4	32.07	29.81	84.38	76.4	75.83	31.0933	78.87	0.365386	-1.45251	2.00132e-27	5.87108e-25	yes	down	NP_116016(single-stranded DNA-binding protein 4 isoform a [Homo sapiens])	GO:0000978(molecular_function:RNA polymerase II core promoter proximal region sequence-specific DNA binding); GO:0005634(cellular_component:nucleus); GO:0045944(biological_process:positive regulation of transcription from RNA polymerase II promoter); GO:0003697(molecular_function:single-stranded DNA binding)				3J8W3(K:Transcription); 3J8W3(L:Replication, recombination and repair)	3J8W3(Single-stranded DNA binding protein, SSDP); 3J8W3(Single-stranded DNA binding protein, SSDP)	PF04503(SSDP:Single-stranded DNA binding protein, SSDP)	Q9BWG4(Single-stranded DNA-binding protein 4 OS=Homo sapiens OX=9606 GN=SSBP4 PE=1 SV=1)	170463
ENSG00000124920	MYRF	myelin regulatory factor [Source:HGNC Symbol;Acc:HGNC:1181]	5940	427	401	502	1051	958	981	7.68	7.63	7.65	16.12	16.97	17.19	7.65333	16.76	0.40424	-1.30672	2.22076e-27	6.40977e-25	yes	down	NP_001120864(myelin regulatory factor isoform 2 precursor [Homo sapiens])	GO:0005737(cellular_component:cytoplasm); GO:0043565(molecular_function:sequence-specific DNA binding); GO:0005634(cellular_component:nucleus); GO:0032286(biological_process:central nervous system myelin maintenance); GO:0005794(cellular_component:Golgi apparatus); GO:0003700(molecular_function:transcription factor activity, sequence-specific DNA binding); GO:0005829(cellular_component:cytosol); …	K24768	MYRF		3JEMK(S:Function unknown)	3JEMK(central nervous system myelin maintenance)	PF13887(MRF_C1:Myelin gene regulatory factor -C-terminal domain 1); PF05224(NDT80_PhoG:NDT80 / PhoG like DNA-binding family); PF13888(MRF_C2:Myelin gene regulatory factor C-terminal domain 2); PF13884(Peptidase_S74:Chaperone of endosialidase); PF05224(NDT80_PhoG:NDT80 / PhoG like DNA-binding family); PF13887(MYRF_ICA:Myelin regulatory factor ICA domain)	Q9Y2G1(Myelin regulatory factor OS=Homo sapiens OX=9606 GN=MYRF PE=1 SV=3)	745
ENSG00000023445	BIRC3	baculoviral IAP repeat containing 3 [Source:HGNC Symbol;Acc:HGNC:591]	4846	2472	2384	3225	856	1168	1099	54.26	64.3	58.65	17	23.43	22.75	59.07	21.06	2.35546	1.23601	2.96736e-27	8.42872e-25	yes	up	NP_892007.1(baculoviral IAP repeat-containing protein 3 [Homo sapiens])	GO:0045121(cellular_component:membrane raft); GO:0038061(biological_process:NIK/NF-kappaB signaling); GO:0033209(biological_process:tumor necrosis factor-mediated signaling pathway); GO:0010803(biological_process:regulation of tumor necrosis factor-mediated signaling pathway); GO:0007166(biological_process:cell surface receptor signaling pathway); GO:0042981(biological_process:regulation of apopt…	K16060	BIRC2_3	map01524(Platinum drug resistance); map04510(Focal adhesion); map05145(Toxoplasmosis); map04390(Hippo signaling pathway); map05200(Pathways in cancer); map04064(NF-kappa B signaling pathway); map04668(TNF signaling pathway); map04621(NOD-like receptor signaling pathway); map05168(Herpes simplex virus 1 infection); map04624(Toll and Imd signaling pathway); map05132(Salmonella infection); map04120(…	3J2MG(O:Posttranslational modification, protein turnover, chaperones)	3J2MG(Baculoviral IAP)	PF13920(zf-C3HC4_3:Zinc finger, C3HC4 type (RING finger)); PF00653(BIR:Inhibitor of Apoptosis domain); PF00619(CARD:Caspase recruitment domain); PF14447(Prok-RING_4:Prokaryotic RING finger family 4)	Q13489(Baculoviral IAP repeat-containing protein 3 OS=Homo sapiens OX=9606 GN=BIRC3 PE=1 SV=2)	330
ENSG00000170558	CDH2	cadherin 2 [Source:HGNC Symbol;Acc:HGNC:1759]	4016	1340.82	1212	1596.8	506	603	575	21.19	23.71	24.71	8.96	11.57	10.05	23.2033	10.1933	2.24195	1.16476	9.06556e-27	2.53482e-24	yes	up	NP_001783(cadherin-2 isoform 1 preproprotein [Homo sapiens])	GO:0099059(cellular_component:integral component of presynaptic active zone membrane); GO:0005887(cellular_component:integral component of plasma membrane); GO:0034332(biological_process:adherens junction organization); GO:0016339(biological_process:calcium-dependent cell-cell adhesion via plasma membrane cell adhesion molecules); GO:0005788(cellular_component:endoplasmic reticulum lumen); GO:003…	K06736	CDH2, CDHN, CD325	map04514(Cell adhesion molecules (CAMs)); map05412(Arrhythmogenic right ventricular cardiomyopathy (ARVC))	3J3UB(T:Signal transduction mechanisms)	3J3UB(cell-cell adhesion mediated by cadherin)	PF00028(Cadherin:Cadherin domain); PF08758(Cadherin_pro:Cadherin prodomain like); PF01049(Cadherin_C:Cadherin cytoplasmic region); PF01049(CADH_Y-type_LIR:Cadherin, Y-type LIR-motif); PF16184(Cadherin_3:Cadherin-like)	P19022(Cadherin-2 OS=Homo sapiens OX=9606 GN=CDH2 PE=1 SV=4)	1000
ENSG00000005882	PDK2	pyruvate dehydrogenase kinase 2 [Source:HGNC Symbol;Acc:HGNC:8810]	3364	583	458	469.97	1280.83	1202.94	1198.98	18.67	17.08	16.22	48.05	40.77	36.52	17.3233	41.78	0.375115	-1.4146	2.04245e-26	5.62303e-24	yes	down	NP_002602(pyruvate dehydrogenase kinase, isozyme 2 isoform 1 precursor [Homo sapiens])	GO:0005654(cellular_component:nucleoplasm); GO:0008286(biological_process:insulin receptor signaling pathway); GO:0006885(biological_process:regulation of pH); GO:0005967(cellular_component:mitochondrial pyruvate dehydrogenase complex); GO:0031670(biological_process:cellular response to nutrient); GO:0005829(cellular_component:cytosol); GO:0006111(biological_process:regulation of gluconeogenesis)…	K00898	PDK2_3_4		3JANU(T:Signal transduction mechanisms)	3JANU(pyruvate dehydrogenase (acetyl-transferring) kinase activity)	PF10436(BCDHK_Adom3:Mitochondrial branched-chain alpha-ketoacid dehydrogenase kinase); PF02518(HATPase_c:Histidine kinase-, DNA gyrase B-, and HSP90-like ATPase)	Q15119([Pyruvate dehydrogenase (acetyl-transferring)] kinase isozyme 2, mitochondrial OS=Homo sapiens OX=9606 GN=PDK2 PE=1 SV=2)	5164
ENSG00000167355	OR51B5	olfactory receptor family 51 subfamily B member 5 [Source:HGNC Symbol;Acc:HGNC:19599]	939	714	520	778	185	181.39	234	43.74	40.3	47.89	14.56	12.91	16.05	43.9767	14.5067	3.04049	1.6043	2.08911e-26	5.66433e-24	yes	up	NP_001005567(olfactory receptor 51B5 [Homo sapiens])	GO:0004930(molecular_function:G-protein coupled receptor activity); GO:0016021(cellular_component:integral component of membrane); GO:0007608(biological_process:sensory perception of smell); GO:0005886(cellular_component:plasma membrane); GO:0004984(molecular_function:olfactory receptor activity)	K04257	OLFR	map04740(Olfactory transduction)	3JG3R(T:Signal transduction mechanisms)	3JG3R(Serpentine type 7TM GPCR chemoreceptor Srsx)	PF13853(7tm_4:Olfactory receptor); PF00001(7tm_1:7 transmembrane receptor (rhodopsin family)); PF10320(7TM_GPCR_Srsx:Serpentine type 7TM GPCR chemoreceptor Srsx)	Q9H339(Olfactory receptor 51B5 OS=Homo sapiens OX=9606 GN=OR51B5 PE=2 SV=2)	282763
ENSG00000172115	CYCS	cytochrome c, somatic [Source:HGNC Symbol;Acc:HGNC:19986]	799	8459	6930.62	8857.81	3213	3941	4100	243.52	146.65	164.21	46.4	66.45	96.64	184.793	69.83	1.96543	0.974848	2.36347e-26	6.31259e-24	no	up	NP_061820.1(cytochrome c [Homo sapiens])	GO:0008635(biological_process:activation of cysteine-type endopeptidase activity involved in apoptotic process by cytochrome c); GO:0070469(cellular_component:respiratory chain); GO:0000159(cellular_component:protein phosphatase type 2A complex); GO:0020037(molecular_function:heme binding); GO:0005634(cellular_component:nucleus); GO:0006470(biological_process:protein dephosphorylation); GO:000582…	K08738	CYC	map05167(Kaposi sarcoma-associated herpesvirus infection); map05164(Influenza A); map05210(Colorectal cancer); map05163(Human cytomegalovirus infection); map05160(Hepatitis C); map05161(Hepatitis B); map05168(Herpes simplex virus 1 infection); map05169(Epstein-Barr virus infection); map05130(Pathogenic Escherichia coli infection); map04115(p53 signaling pathway); map05162(Measles); map04210(Apopt…	3JGYD(C:Energy production and conversion)	3JGYD(electron transporter, transferring electrons from CoQH2-cytochrome c reductase complex and cytochrome c oxidase complex activity)	PF00034(Cytochrom_C:Cytochrome c); PF13442(Cytochrome_CBB3:Cytochrome C oxidase, cbb3-type, subunit III); PF14495(Cytochrom_C550:Cytochrome c-550 domain)	P99999(Cytochrome c OS=Homo sapiens OX=9606 GN=CYCS PE=1 SV=2)	54205
ENSG00000289316		novel transcript	757	304.7	180.84	320.49	713.73	699.18	869.17	35.45	26.93	37.31	111.16	105.05	122.33	33.23	112.847	0.318985	-1.64844	3.10076e-26	8.16001e-24	yes	down
ENSG00000185630	PBX1	PBX homeobox 1 [Source:HGNC Symbol;Acc:HGNC:8632]	7087	723	662	811	1309	1381.06	1496	9.8	12.88	10.79	24.01	23.58	24.43	11.1567	24.0067	0.47843	-1.06362	8.26622e-26	2.14383e-23	yes	down	NP_002576(pre-B-cell leukemia transcription factor 1 isoform 1 [Homo sapiens])	GO:0030325(biological_process:adrenal gland development); GO:0030326(biological_process:embryonic limb morphogenesis); GO:0035162(biological_process:embryonic hemopoiesis); GO:0001658(biological_process:branching involved in ureteric bud morphogenesis); GO:0090575(cellular_component:RNA polymerase II transcription factor complex); GO:0003677(molecular_function:DNA binding); GO:0005737(cellular_co…	K09355	PBX1	map04934(Cushing syndrome); map05202(Transcriptional misregulation in cancer); map04927(Cortisol synthesis and secretion)	3J8KT(K:Transcription)	3J8KT(embryonic hemopoiesis)	PF00046(Homeodomain:Homeodomain); PF03792(PBC:PBC domain); PF05920(Homeobox_KN:Homeobox KN domain)	P40424(Pre-B-cell leukemia transcription factor 1 OS=Homo sapiens OX=9606 GN=PBX1 PE=1 SV=1)	5087
ENSG00000158062	UBXN11	UBX domain protein 11 [Source:HGNC Symbol;Acc:HGNC:30600]	1792	857.01	835	844.02	2122	1742.01	1883.01	27.42	34.17	27.58	92.44	68.51	73.62	29.7233	78.19	0.403607	-1.30898	9.76701e-26	2.49687e-23	yes	down	NP_892120(UBX domain-containing protein 11 isoform 2 [Homo sapiens])	GO:0005737(cellular_component:cytoplasm); GO:0043161(biological_process:proteasome-mediated ubiquitin-dependent protein catabolic process); GO:0005856(cellular_component:cytoskeleton); GO:0043130(molecular_function:ubiquitin binding)	K24353	UBXN11		3JDC3(Y:Nuclear structure)	3JDC3(ubiquitin binding)	PF00789(UBX:UBX domain); PF08059(SEP:SEP domain)	Q5T124(UBX domain-containing protein 11 OS=Homo sapiens OX=9606 GN=UBXN11 PE=1 SV=2)	91544
ENSG00000104413	ESRP1	epithelial splicing regulatory protein 1 [Source:HGNC Symbol;Acc:HGNC:25966]	3768	1302	2503	2994	0	1	0	29.65	72.99	66.38	0	0.23	0	56.34	0.0766667	5773.04	12.4951	1.43492e-25	3.61661e-23	yes	up	NP_060167(epithelial splicing regulatory protein 1 isoform 1 [Homo sapiens])	GO:0016604(cellular_component:nuclear body); GO:0005634(cellular_component:nucleus); GO:0043484(biological_process:regulation of RNA splicing); GO:0005654(cellular_component:nucleoplasm); GO:0042669(biological_process:regulation of auditory receptor cell fate specification); GO:0003729(molecular_function:mRNA binding); GO:0008543(biological_process:fibroblast growth factor receptor signaling path…	K14947	ESRP1_2		3JCT4(A:RNA processing and modification)	3JCT4(Epithelial splicing regulatory protein 1)	PF00076(RRM_1:RNA recognition motif. (a.k.a. RRM, RBD, or RNP domain))	Q6NXG1(Epithelial splicing regulatory protein 1 OS=Homo sapiens OX=9606 GN=ESRP1 PE=1 SV=2)	54845
ENSG00000185033	SEMA4B	semaphorin 4B [Source:HGNC Symbol;Acc:HGNC:10730]	3780	391	408	457	1149	976	951	7.6	11.45	9.36	25.41	21.77	19.59	9.47	22.2567	0.371813	-1.42735	1.5444e-25	3.83848e-23	yes	down	NP_001310962(semaphorin-4B isoform 3 [Homo sapiens])	GO:0038191(molecular_function:neuropilin binding); GO:0030215(molecular_function:semaphorin receptor binding); GO:0071526(biological_process:semaphorin-plexin signaling pathway); GO:0048843(biological_process:negative regulation of axon extension involved in axon guidance); GO:0030335(biological_process:positive regulation of cell migration); GO:0001755(biological_process:neural crest cell migrat…	K06521	SEMA4, CD100	map04360(Axon guidance)	3J9SC(T:Signal transduction mechanisms)	3J9SC(negative chemotaxis)	PF01403(Sema:Sema domain); PF01437(PSI:Plexin repeat)	Q9NPR2(Semaphorin-4B OS=Homo sapiens OX=9606 GN=SEMA4B PE=1 SV=4)	10509
ENSG00000125148	MT2A	metallothionein 2A [Source:HGNC Symbol;Acc:HGNC:7406]	581	1525	1053	1562	2922	2635	2836	595.39	567	633.36	2369.95	1900.19	1718.17	598.583	1996.1	0.445856	-1.16535	1.89748e-25	4.65141e-23	yes	down	NP_005944.1(metallothionein-2 [Homo sapiens])	GO:0071280(biological_process:cellular response to copper ion); GO:0005737(cellular_component:cytoplasm); GO:0005829(cellular_component:cytosol); GO:0071294(biological_process:cellular response to zinc ion); GO:0036018(biological_process:cellular response to erythropoietin); GO:0006878(biological_process:cellular copper ion homeostasis); GO:0036016(biological_process:cellular response to interleu…	K14739	MT1_2	map04212(Longevity regulating pathway - worm); map04978(Mineral absorption)	3JK9H(S:Function unknown); 3JN1J(S:Function unknown); 3JIDU(P:Inorganic ion transport and metabolism); 3JI5M(P:Inorganic ion transport and metabolism)	3JK9H(); 3JN1J(); 3JIDU(Metallothionein); 3JI5M(cellular response to zinc ion)	PF00131(Metallothio:Metallothionein)	P02795(Metallothionein-2 OS=Homo sapiens OX=9606 GN=MT2A PE=1 SV=1)	4502
ENSG00000065361	ERBB3	erb-b2 receptor tyrosine kinase 3 [Source:HGNC Symbol;Acc:HGNC:3431]	5615	577	580.17	655.9	1192.02	1228.1	1232.01	10.19	18.58	9.35	21.93	22.79	25.03	12.7067	23.25	0.453347	-1.14131	2.59632e-25	6.27853e-23	yes	down	NP_001973(receptor tyrosine-protein kinase erbB-3 isoform 1 precursor [Homo sapiens])	GO:0042127(biological_process:regulation of cell proliferation); GO:0051048(biological_process:negative regulation of secretion); GO:0005886(cellular_component:plasma membrane); GO:0097192(biological_process:extrinsic apoptotic signaling pathway in absence of ligand); GO:0007162(biological_process:negative regulation of cell adhesion); GO:0010628(biological_process:positive regulation of gene exp…	K05084	ERBB3, HER3	map05206(MicroRNAs in cancer); map05205(Proteoglycans in cancer); map04010(MAPK signaling pathway); map04012(ErbB signaling pathway); map04020(Calcium signaling pathway); map01521(EGFR tyrosine kinase inhibitor resistance); map04151(PI3K-Akt signaling pathway)	3J5EN(T:Signal transduction mechanisms)	3J5EN(neuregulin binding)	PF07714(PK_Tyr_Ser-Thr:Protein tyrosine and serine/threonine kinase); PF00757(Furin-like:Furin-like cysteine rich region); PF14843(GF_recep_IV:Growth factor receptor domain IV); PF01030(Recep_L_domain:Receptor L domain); PF00069(Pkinase:Protein kinase domain)	P21860(Receptor tyrosine-protein kinase erbB-3 OS=Homo sapiens OX=9606 GN=ERBB3 PE=1 SV=1)	2065
ENSG00000117984	CTSD	cathepsin D [Source:HGNC Symbol;Acc:HGNC:2529]	1544	3775.84	3042.46	3410.45	7918.74	6743.45	6625.36	139.34	140.24	126.6	358.21	298.23	287.58	135.393	314.673	0.437544	-1.1925	2.96627e-25	7.07752e-23	yes	down	NP_001900.1(cathepsin D preproprotein [Homo sapiens])	GO:0043312(biological_process:neutrophil degranulation); GO:1904813(cellular_component:ficolin-1-rich granule lumen); GO:0008233(molecular_function:peptidase activity); GO:0042159(biological_process:lipoprotein catabolic process); GO:0010008(cellular_component:endosome membrane); GO:0070001(molecular_function:aspartic-type peptidase activity); GO:0043202(cellular_component:lysosomal lumen); GO:00…	K01379	CTSD	map05152(Tuberculosis); map04210(Apoptosis); map04142(Lysosome); map04071(Sphingolipid signaling pathway); map04915(Estrogen signaling pathway); map04140(Autophagy - animal)	3J247(O:Posttranslational modification, protein turnover, chaperones); 3JPJQ(O:Posttranslational modification, protein turnover, chaperones)	3J247(Belongs to the peptidase A1 family); 3JPJQ(Cathepsin D)	PF07966(A1_Propeptide:A1 Propeptide ); PF00026(Asp:Eukaryotic aspartyl protease); PF14543(TAXi_N:Xylanase inhibitor N-terminal); PF07966(A1_Propeptide:A1 Propeptide); PF14541(TAXi_C:Xylanase inhibitor C-terminal)	P07339(Cathepsin D OS=Homo sapiens OX=9606 GN=CTSD PE=1 SV=1)	1509
ENSG00000213722	DDAH2	dimethylarginine dimethylaminohydrolase 2 [Source:HGNC Symbol;Acc:HGNC:2716]	1235	301	263	386	834	735	744	18.34	18.66	20.4	59.74	50.7	50.55	19.1333	53.6633	0.371181	-1.4298	3.39725e-25	7.99917e-23	yes	down	NP_001289937.1(N(G),N(G)-dimethylarginine dimethylaminohydrolase 2 [Homo sapiens])	GO:0050999(biological_process:regulation of nitric-oxide synthase activity); GO:0070062(cellular_component:extracellular exosome); GO:0007263(biological_process:nitric oxide mediated signal transduction); GO:0005829(cellular_component:cytosol); GO:0000052(biological_process:citrulline metabolic process); GO:0006527(biological_process:arginine catabolic process); GO:0006525(biological_process:argi…	K01482	DDAH, ddaH		3J6YM(E:Amino acid transport and metabolism)	3J6YM(dimethylargininase activity)		O95865(N(G),N(G)-dimethylarginine dimethylaminohydrolase 2 OS=Homo sapiens OX=9606 GN=DDAH2 PE=1 SV=1)	23564
ENSG00000115758	ODC1	ornithine decarboxylase 1 [Source:HGNC Symbol;Acc:HGNC:8109]	2019	9016	8171	9787	4383	4800	4797	268.6	289.62	276.94	136.5	148.56	144.9	278.387	143.32	1.76064	0.816098	4.66617e-25	1.08443e-22	no	up	NP_001274118.1(ornithine decarboxylase isoform 1 [Homo sapiens])	GO:0008284(biological_process:positive regulation of cell proliferation); GO:0005737(cellular_component:cytoplasm); GO:0009615(biological_process:response to virus); GO:0006521(biological_process:regulation of cellular amino acid metabolic process); GO:0001822(biological_process:kidney development); GO:0006595(biological_process:polyamine metabolic process); GO:0042176(biological_process:regulati…	K01581	E4.1.1.17, ODC1, speC, speF	map00480(Glutathione metabolism); map00330(Arginine and proline metabolism)	3JAC7(E:Amino acid transport and metabolism)	3JAC7(ornithine decarboxylase activity)	PF02784(Orn_Arg_deC_N:Pyridoxal-dependent decarboxylase, pyridoxal binding domain); PF00278(Orn_DAP_Arg_deC:Pyridoxal-dependent decarboxylase, C-terminal sheet domain)	P11926(Ornithine decarboxylase OS=Homo sapiens OX=9606 GN=ODC1 PE=1 SV=2)	4953
ENSG00000147813	NAPRT	nicotinate phosphoribosyltransferase [Source:HGNC Symbol;Acc:HGNC:30450]	1774	1455	1137.61	1386.6	3446	2859.56	2645.86	68.29	71.82	66.02	187.4	148.93	136.19	68.71	157.507	0.40318	-1.31051	4.99342e-25	1.14561e-22	yes	down	XP_016869469.1()	GO:0004514(molecular_function:nicotinate-nucleotide diphosphorylase (carboxylating) activity); GO:0070062(cellular_component:extracellular exosome); GO:0004516(molecular_function:nicotinate phosphoribosyltransferase activity); GO:0034355(biological_process:NAD salvage); GO:0005829(cellular_component:cytosol); GO:0034356(biological_process:NAD biosynthesis via nicotinamide riboside salvage pathway…	K00763	pncB, NAPRT1	map00760(Nicotinate and nicotinamide metabolism)	3J68G(H:Coenzyme transport and metabolism)	3J68G(nicotinate nucleotide biosynthetic process)	PF17767(NAPRTase_N:Nicotinate phosphoribosyltransferase (NAPRTase) N-terminal domain); PF17956(NAPRTase_C:Nicotinate phosphoribosyltransferase C-terminal domain)	Q6XQN6(Nicotinate phosphoribosyltransferase OS=Homo sapiens OX=9606 GN=NAPRT PE=1 SV=2)	93100
ENSG00000237973	MTCO1P12	MT-CO1 pseudogene 12 [Source:HGNC Symbol;Acc:HGNC:52014]	1543	1213.84	888.28	914.92	246.01	307.71	348.43	54.91	50.44	40.98	13.3	16.38	17.9	48.7767	15.86	3.07545	1.6208	5.9404e-25	1.34561e-22	yes	up	AIH15159.1(cytochrome c oxidase subunit I, partial [Homo sapiens])	GO:0004129(molecular_function:cytochrome-c oxidase activity); GO:0045277(cellular_component:respiratory chain complex IV); GO:0020037(molecular_function:heme binding); GO:0016021(cellular_component:integral component of membrane); GO:0005743(cellular_component:mitochondrial inner membrane); GO:0046872(molecular_function:metal ion binding); GO:0006119(biological_process:oxidative phosphorylation)				3JD2N(C:Energy production and conversion)	3JD2N(electron transport coupled proton transport)		A0A075X8H6(Cytochrome c oxidase subunit 1 (Fragment) OS=Homo sapiens OX=9606 GN=COX1 PE=3 SV=1)
ENSG00000187735	TCEA1	transcription elongation factor A1 [Source:HGNC Symbol;Acc:HGNC:11612]	1234	8734.92	7099.08	9258.91	3736.17	4417.02	4181	209.66	217.17	220.84	105.32	121.5	116.02	215.89	114.28	1.85119	0.888455	6.63038e-25	1.48313e-22	no	up	XP_004047057.2(transcription elongation factor A protein 1 isoform X1 [Gorilla gorilla gorilla])	GO:0006283(biological_process:transcription-coupled nucleotide-excision repair); GO:0005730(cellular_component:nucleolus); GO:0006368(biological_process:transcription elongation from RNA polymerase II promoter); GO:0005634(cellular_component:nucleus); GO:0003677(molecular_function:DNA binding); GO:0005654(cellular_component:nucleoplasm); GO:0045944(biological_process:positive regulation of transc…	K03145	TFIIS		3J99H(K:Transcription)	3J99H(positive regulation of exoribonuclease activity)	PF07500(TFIIS_M:Transcription factor S-II (TFIIS), central domain); PF01096(TFIIS_C:Transcription factor S-II (TFIIS)); PF08711(Med26:TFIIS helical bundle-like domain); PF03108(DBD_Tnp_Mut:MuDR family transposase)	P23193(Transcription elongation factor A protein 1 OS=Homo sapiens OX=9606 GN=TCEA1 PE=1 SV=2)	6917
ENSG00000127578	WFIKKN1	WAP, follistatin/kazal, immunoglobulin, kunitz and netrin domain containing 1 [Source:HGNC Symbol;Acc:HGNC:30912]	1976	14	12	21	154	135	142	0.21	0.24	0.32	3.72	3.37	3.13	0.256667	3.40667	0.0985593	-3.34286	6.96453e-25	1.53864e-22	yes	down	NP_444514(WAP, Kazal, immunoglobulin, Kunitz and NTR domain-containing protein 1 precursor [Homo sapiens])	GO:0048019(molecular_function:receptor antagonist activity); GO:0005576(cellular_component:extracellular region); GO:0004867(molecular_function:serine-type endopeptidase inhibitor activity); GO:0008191(molecular_function:metalloendopeptidase inhibitor activity); GO:0030512(biological_process:negative regulation of transforming growth factor beta receptor signaling pathway); GO:0050431(molecular_f…	K23621	WFIKKN		3J9K3(O:Posttranslational modification, protein turnover, chaperones)	3J9K3(receptor antagonist activity)	PF00014(Kunitz_BPTI:Kunitz/Bovine pancreatic trypsin inhibitor domain); PF00095(WAP:WAP-type (Whey Acidic Protein) 'four-disulfide core'); PF13927(Ig_3:Immunoglobulin domain); PF07679(I-set:Immunoglobulin I-set domain); PF13895(Ig_2:Immunoglobulin domain); PF00047(ig:Immunoglobulin domain); PF07686(V-set:Immunoglobulin V-set domain)	Q96NZ8(WAP, Kazal, immunoglobulin, Kunitz and NTR domain-containing protein 1 OS=Homo sapiens OX=9606 GN=WFIKKN1 PE=1 SV=1)	117166
ENSG00000163702	IL17RC	interleukin 17 receptor C [Source:HGNC Symbol;Acc:HGNC:18358]	2621	279.53	257.18	265.22	868.6	716.79	662.77	9.54	10.84	9.68	32.03	27.37	25.96	10.02	28.4533	0.325079	-1.62114	8.74407e-25	1.90823e-22	yes	down	NP_703191(interleukin-17 receptor C isoform 2 precursor [Homo sapiens])	GO:1900017(biological_process:positive regulation of cytokine production involved in inflammatory response); GO:2000778(biological_process:positive regulation of interleukin-6 secretion); GO:0009986(cellular_component:cell surface); GO:0050832(biological_process:defense response to fungus); GO:0097400(biological_process:interleukin-17-mediated signaling pathway); GO:0005886(cellular_component:pla…	K05166	IL17RC, IL17RL	map04060(Cytokine-cytokine receptor interaction); map04657(IL-17 signaling pathway)	3J8Q0(T:Signal transduction mechanisms)	3J8Q0(Interleukin-17 receptor extracellular region)	PF08357(SEFIR:SEFIR domain); PF15037(IL17_R_N:Interleukin-17 receptor extracellular region)	Q8NAC3(Interleukin-17 receptor C OS=Homo sapiens OX=9606 GN=IL17RC PE=1 SV=2)	84818
ENSG00000165804	ZNF219	zinc finger protein 219 [Source:HGNC Symbol;Acc:HGNC:13011]	2908	275.57	250.95	272.76	799.46	665.87	652.23	9.51	10.67	9.77	28.64	20.09	21.02	9.98333	23.25	0.344212	-1.53863	1.20052e-24	2.58834e-22	yes	down	NP_001095142(zinc finger protein 219 [Homo sapiens])	GO:0001227(molecular_function:transcriptional repressor activity, RNA polymerase II transcription regulatory region sequence-specific binding); GO:0000122(biological_process:negative regulation of transcription from RNA polymerase II promoter); GO:0003700(molecular_function:transcription factor activity, sequence-specific DNA binding); GO:0016021(cellular_component:integral component of membrane)…				3J6AA(K:Transcription)	3J6AA(limb bud formation)	PF00096(zf-C2H2:Zinc finger, C2H2 type); PF13894(zf-C2H2_4:C2H2-type zinc finger); PF13465(zf-H2C2_2:Zinc-finger double domain); PF05605(zf-Di19:Drought induced 19 protein (Di19), zinc-binding); PF13909(zf-H2C2_5:C2H2-type zinc-finger domain); PF09723(Zn-ribbon_8:Zinc ribbon domain); PF19126(DUF5810:Family of unknown function (DUF5810))	Q9P2Y4(Zinc finger protein 219 OS=Homo sapiens OX=9606 GN=ZNF219 PE=1 SV=2)	51222
ENSG00000121691	CAT	catalase [Source:HGNC Symbol;Acc:HGNC:1516]	2291	1562	1186	1466	2443	2558	2845	50.44	45.37	44.86	87.52	88.31	96.34	46.89	90.7233	0.489794	-1.02975	1.73835e-24	3.7033e-22	yes	down	NP_001743(catalase [Homo sapiens])	GO:0005829(cellular_component:cytosol); GO:0016020(cellular_component:membrane); GO:0005782(cellular_component:peroxisomal matrix); GO:0020027(biological_process:hemoglobin metabolic process); GO:0033189(biological_process:response to vitamin A); GO:0051289(biological_process:protein homotetramerization); GO:0005886(cellular_component:plasma membrane); GO:0019899(molecular_function:enzyme binding…	K03781	katE, CAT, catB, srpA	map00630(Glyoxylate and dicarboxylate metabolism); map04068(FoxO signaling pathway); map05014(Amyotrophic lateral sclerosis (ALS)); map04146(Peroxisome); map04213(Longevity regulating pathway - multiple species); map04212(Longevity regulating pathway - worm); map04211(Longevity regulating pathway); map00380(Tryptophan metabolism)	3JAIA(P:Inorganic ion transport and metabolism)	3JAIA(catalase activity)	PF00199(Catalase:Catalase); PF06628(Catalase-rel:Catalase-related immune-responsive)	P04040(Catalase OS=Homo sapiens OX=9606 GN=CAT PE=1 SV=3)	847
ENSG00000269893	SNHG8	small nucleolar RNA host gene 8 [Source:HGNC Symbol;Acc:HGNC:33098]	6166	1753	1381	1718	678	664	598	301.64	288.92	290.12	141.82	145.95	126.64	293.56	138.137	2.27254	1.18431	2.10367e-24	4.42885e-22	yes	up	TKC52307.1(hypothetical protein EI555_000668, partial [Monodon monoceros])	GO:0004252(molecular_function:serine-type endopeptidase activity); GO:0043195(cellular_component:terminal bouton); GO:0005044(molecular_function:scavenger receptor activity); GO:0006887(biological_process:exocytosis); GO:0031638(biological_process:zymogen activation); GO:0030425(cellular_component:dendrite); GO:0005886(cellular_component:plasma membrane); GO:0031410(cellular_component:cytoplasmic…				3JBH0(O:Posttranslational modification, protein turnover, chaperones)	3JBH0(protease, serine, 12 (neurotrypsin, motopsin))		H9F5L2(Neurotrypsin (Fragment) OS=Macaca mulatta OX=9544 GN=PRSS12 PE=2 SV=1)
ENSG00000168209	DDIT4	DNA damage inducible transcript 4 [Source:HGNC Symbol;Acc:HGNC:24944]	1744	10512	9195	10505	19424	17273	17602	408.23	447.49	402.75	893.2	783.52	772.32	419.49	816.347	0.507049	-0.979803	2.39886e-24	4.99158e-22	no	down	NP_061931(DNA damage-inducible transcript 4 protein [Homo sapiens])	GO:0033137(biological_process:negative regulation of peptidyl-serine phosphorylation); GO:0010801(biological_process:negative regulation of peptidyl-threonine phosphorylation); GO:1902532(biological_process:negative regulation of intracellular signal transduction); GO:0001764(biological_process:neuron migration); GO:0001666(biological_process:response to hypoxia); GO:0005737(cellular_component:cy…	K08270	DDIT4, REDD1	map05206(MicroRNAs in cancer); map04150(mTOR signaling pathway); map04151(PI3K-Akt signaling pathway); map04140(Autophagy - animal)	3J3YM(S:Function unknown)	3J3YM(negative regulation of peptidyl-threonine phosphorylation)	PF07809(RTP801_C:RTP801 C-terminal region)	Q9NX09(DNA damage-inducible transcript 4 protein OS=Homo sapiens OX=9606 GN=DDIT4 PE=1 SV=1)	54541
ENSG00000158828	PINK1	PTEN induced kinase 1 [Source:HGNC Symbol;Acc:HGNC:14581]	2657	642.81	499.44	549.13	1371.17	1265.75	1208.81	17.3	16.55	15	42.71	38.37	37.62	16.2833	39.5667	0.40086	-1.31883	3.35763e-24	6.9063e-22	yes	down	NP_115785(serine/threonine-protein kinase PINK1, mitochondrial precursor [Homo sapiens])	GO:0032148(biological_process:activation of protein kinase B activity); GO:1904881(biological_process:cellular response to hydrogen sulfide); GO:0000422(biological_process:mitophagy); GO:0016301(molecular_function:kinase activity); GO:0044297(cellular_component:cell body); GO:0030424(cellular_component:axon); GO:0097449(cellular_component:astrocyte projection); GO:0000785(cellular_component:chrom…	K05688	PINK1	map05012(Parkinson disease); map04137(Mitophagy - animal); map05014(Amyotrophic lateral sclerosis (ALS))	3J7BM(T:Signal transduction mechanisms)	3J7BM(Serine threonine-protein kinase PINK1, mitochondrial)	PF00069(Pkinase:Protein kinase domain); PF07714(PK_Tyr_Ser-Thr:Protein tyrosine and serine/threonine kinase)	Q9BXM7(Serine/threonine-protein kinase PINK1, mitochondrial OS=Homo sapiens OX=9606 GN=PINK1 PE=1 SV=1)	65018
ENSG00000178913	TAF7	TATA-box binding protein associated factor 7 [Source:HGNC Symbol;Acc:HGNC:11541]	2295	4472	3687	4516	1842	2081	2217	127.65	131.77	127.57	61.28	68.49	70.86	128.997	66.8767	1.88426	0.914001	4.22197e-24	8.58548e-22	no	up	NP_005633(transcription initiation factor TFIID subunit 7 [Homo sapiens])	GO:0060260(biological_process:regulation of transcription initiation from RNA polymerase II promoter); GO:0051123(biological_process:RNA polymerase II transcriptional preinitiation complex assembly); GO:0035067(biological_process:negative regulation of histone acetylation); GO:0001097(molecular_function:TFIIH-class transcription factor binding); GO:0030520(biological_process:intracellular estroge…	K03132	TAF7	map03022(Basal transcription factors)	3J5K3(K:Transcription)	3J5K3(Transcription initiation factor TFIID subunit)	PF04658(TAFII55_N:TAFII55 protein conserved region)	Q15545(Transcription initiation factor TFIID subunit 7 OS=Homo sapiens OX=9606 GN=TAF7 PE=1 SV=1)	6879
ENSG00000143416	SELENBP1	selenium binding protein 1 [Source:HGNC Symbol;Acc:HGNC:10719]	1928	624	429	531	1176	1114	1228	24.65	21.49	22.48	63.43	63.51	61.47	22.8733	62.8033	0.409906	-1.28664	9.35933e-24	1.86868e-21	yes	down	NP_001245218(methanethiol oxidase isoform 3 [Homo sapiens])	GO:0008430(molecular_function:selenium binding); GO:0005615(cellular_component:extracellular space); GO:0005730(cellular_component:nucleolus); GO:0005829(cellular_component:cytosol); GO:0016020(cellular_component:membrane); GO:0001650(cellular_component:fibrillar center); GO:0018549(molecular_function:methanethiol oxidase activity); GO:0015031(biological_process:protein transport); GO:0070062(cel…	K17285	SELENBP1	map00920(Sulfur metabolism)	3JDIX(P:Inorganic ion transport and metabolism)	3JDIX(methanethiol oxidase activity)	PF05694(SBP56:56kDa selenium binding protein (SBP56))	Q13228(Methanethiol oxidase OS=Homo sapiens OX=9606 GN=SELENBP1 PE=1 SV=2)	8991
ENSG00000198695	MT-ND6	mitochondrially encoded NADH:ubiquinone oxidoreductase core subunit 6 [Source:HGNC Symbol;Acc:HGNC:7462]	525	17312	12967	14617	4838	5424	7162	3753.59	3698.01	3216.99	1667.85	1747.12	2060.75	3556.2	1825.24	2.36576	1.2423	9.39824e-24	1.86868e-21	yes	up	YP_003024037(NADH dehydrogenase subunit 6 [Homo sapiens])	GO:0032981(biological_process:mitochondrial respiratory chain complex I assembly); GO:0008137(molecular_function:NADH dehydrogenase (ubiquinone) activity); GO:0016021(cellular_component:integral component of membrane); GO:0042542(biological_process:response to hydrogen peroxide); GO:0035094(biological_process:response to nicotine); GO:0006120(biological_process:mitochondrial electron transport, N…	K03884	ND6	map04714(Thermogenesis); map04723(Retrograde endocannabinoid signaling); map05012(Parkinson disease); map05010(Alzheimer disease); map05016(Huntington disease); map05014(Amyotrophic lateral sclerosis (ALS)); map00190(Oxidative phosphorylation); map05020(Prion diseases)	3JH1Y(C:Energy production and conversion)	3JH1Y(NADH dehydrogenase (ubiquinone) activity)	PF00499(Oxidored_q3:NADH-ubiquinone/plastoquinone oxidoreductase chain 6)	P03923(NADH-ubiquinone oxidoreductase chain 6 OS=Homo sapiens OX=9606 GN=MT-ND6 PE=1 SV=2)	4541
ENSG00000077312	SNRPA	small nuclear ribonucleoprotein polypeptide A [Source:HGNC Symbol;Acc:HGNC:11151]	1277	1427	1105	1273	2636	2420	2467	85.96	84.97	77.5	198.42	183.05	174.97	82.81	185.48	0.460868	-1.11758	1.09566e-23	2.13118e-21	yes	down	NP_004587(U1 small nuclear ribonucleoprotein A [Homo sapiens])	GO:0030619(molecular_function:U1 snRNA binding); GO:1990446(molecular_function:U1 snRNP binding); GO:0000398(biological_process:mRNA splicing, via spliceosome); GO:0005654(cellular_component:nucleoplasm); GO:1900363(biological_process:regulation of mRNA polyadenylation); GO:0005681(cellular_component:spliceosomal complex); GO:0005685(cellular_component:U1 snRNP); GO:0042802(molecular_function:ide…	K11091	SNRPA	map03040(Spliceosome)	3J9GQ(A:RNA processing and modification)	3J9GQ(snRNA stem-loop binding)	PF00076(RRM_1:RNA recognition motif. (a.k.a. RRM, RBD, or RNP domain)); PF16842(RRM_occluded:Occluded RNA-recognition motif); PF13893(RRM_5:RNA recognition motif. (a.k.a. RRM, RBD, or RNP domain))	P09012(U1 small nuclear ribonucleoprotein A OS=Homo sapiens OX=9606 GN=SNRPA PE=1 SV=3)	6626
ENSG00000108256	NUFIP2	nuclear FMR1 interacting protein 2 [Source:HGNC Symbol;Acc:HGNC:17634]	10877	5580	5331	7596	2410	2928	2965	30.57	38.07	40.96	14.88	17.99	18.66	36.5333	17.1767	2.02365	1.01696	1.09027e-23	2.13118e-21	yes	up	XP_016880385(nuclear fragile X mental retardation-interacting protein 2 isoform X1 [Homo sapiens])	GO:0005737(cellular_component:cytoplasm); GO:0010494(cellular_component:cytoplasmic stress granule); GO:0016604(cellular_component:nuclear body); GO:0005829(cellular_component:cytosol); GO:0016020(cellular_component:membrane); GO:0005654(cellular_component:nucleoplasm); GO:0003723(molecular_function:RNA binding); GO:0042788(cellular_component:polysomal ribosome); GO:0005634(cellular_component:nuc…				3J4I5(S:Function unknown)	3J4I5(Nuclear fragile X mental)	PF15293(NUFIP2:Nuclear fragile X mental retardation-interacting protein 2)	Q7Z417(Nuclear fragile X mental retardation-interacting protein 2 OS=Homo sapiens OX=9606 GN=NUFIP2 PE=1 SV=1)	57532
ENSG00000117133	RPF1	ribosome production factor 1 homolog [Source:HGNC Symbol;Acc:HGNC:30350]	1948	2012	1713	2399	871	968	973	73.52	88.33	101.22	38.24	39.03	39.02	87.69	38.7633	1.97635	0.982838	1.20771e-23	2.32388e-21	no	up	NP_079341(ribosome production factor 1 [Homo sapiens])	GO:0006364(biological_process:rRNA processing); GO:0005730(cellular_component:nucleolus); GO:0030687(cellular_component:preribosome, large subunit precursor); GO:0003723(molecular_function:RNA binding); GO:0019843(molecular_function:rRNA binding)	K14846	RPF1		3J8YY(A:RNA processing and modification)	3J8YY(ribosome production factor 1)	PF04427(Brix:Brix domain)	Q9H9Y2(Ribosome production factor 1 OS=Homo sapiens OX=9606 GN=RPF1 PE=1 SV=2)	80135
ENSG00000248323	LUCAT1	lung cancer associated transcript 1 [Source:HGNC Symbol;Acc:HGNC:48498]	3072	71	76.84	93	262.56	311.06	282	4.61	6.1	6.49	19.9	23.71	16.26	5.73333	19.9567	0.256625	-1.96227	1.45542e-23	2.77072e-21	yes	down	EHH20263.1(hypothetical protein EGK_03078, partial [Macaca mulatta])	GO:0016021(cellular_component:integral component of membrane)				3JK6F(S:Function unknown); 3JKBE(S:Function unknown); 3JMY7(S:Function unknown)	3JK6F(); 3JKBE(Pfam:GVQW); 3JMY7()		A0A7N9CFW9(Uncharacterized protein OS=Macaca fascicularis OX=9541 PE=4 SV=1)
ENSG00000079308	TNS1	tensin 1 [Source:HGNC Symbol;Acc:HGNC:11973]	10680	169	183	223	578.01	456	580	0.96	1.28	1.48	4.62	3.8	4.16	1.24	4.19333	0.324231	-1.62491	1.60328e-23	3.02007e-21	yes	down	XP_024308851(tensin-1 isoform X15 [Homo sapiens])	GO:0005737(cellular_component:cytoplasm); GO:0005856(cellular_component:cytoskeleton); GO:0005925(cellular_component:focal adhesion); GO:0009986(cellular_component:cell surface); GO:0003779(molecular_function:actin binding); GO:0007044(biological_process:cell-substrate junction assembly); GO:0003723(molecular_function:RNA binding); GO:0010761(biological_process:fibroblast migration)	K18080	TNS		3JAC0(T:Signal transduction mechanisms)	3JAC0(actin binding)	PF10409(PTEN_C2:C2 domain of PTEN tumour-suppressor protein); PF00017(SH2:SH2 domain); PF08416(PTB:Phosphotyrosine-binding domain); PF00130(C1_1:Phorbol esters/diacylglycerol binding domain (C1 domain))	Q9HBL0(Tensin-1 OS=Homo sapiens OX=9606 GN=TNS1 PE=1 SV=2)	7145
ENSG00000115657	ABCB6	ATP binding cassette subfamily B member 6 (Langereis blood group) [Source:HGNC Symbol;Acc:HGNC:47]	2980	396.24	364.23	445.81	818.13	802.76	860.64	14.26	15.77	17.62	27.34	24.82	25.52	15.8833	25.8933	0.442593	-1.17595	2.7194e-23	5.06913e-21	yes	down	NP_005680(ATP-binding cassette sub-family B member 6, mitochondrial isoform 1 [Homo sapiens])	GO:0005783(cellular_component:endoplasmic reticulum); GO:0006779(biological_process:porphyrin-containing compound biosynthetic process); GO:0031307(cellular_component:integral component of mitochondrial outer membrane); GO:0016887(molecular_function:ATPase activity); GO:0010008(cellular_component:endosome membrane); GO:0042626(molecular_function:ATPase activity, coupled to transmembrane movement …	K05661	ABCB6	map02010(ABC transporters)	3JBRS(P:Inorganic ion transport and metabolism)	3JBRS(ATP-binding cassette sub-family B)	PF00005(ABC_tran:ABC transporter); PF00664(ABC_membrane:ABC transporter transmembrane region); PF16185(MTABC_N:Mitochondrial ABC-transporter N-terminal five TM region); PF02463(SMC_N:RecF/RecN/SMC N terminal domain); PF13191(AAA_16:AAA ATPase domain); PF03193(RsgA_GTPase:RsgA GTPase)	Q9NP58(ATP-binding cassette sub-family B member 6, mitochondrial OS=Homo sapiens OX=9606 GN=ABCB6 PE=1 SV=1)	10058
ENSG00000165272	AQP3	aquaporin 3 (Gill blood group) [Source:HGNC Symbol;Acc:HGNC:636]	1825	2031	1593	2116	3496	3408	3259	120.24	131.23	123.69	271.61	254.14	222.73	125.053	249.493	0.512217	-0.965174	4.81124e-23	8.876e-21	no	down	NP_004916(aquaporin-3 isoform 1 [Homo sapiens])	GO:0005737(cellular_component:cytoplasm); GO:0005886(cellular_component:plasma membrane); GO:0032526(biological_process:response to retinoic acid); GO:0016021(cellular_component:integral component of membrane); GO:0070295(biological_process:renal water absorption); GO:0090650(biological_process:cellular response to oxygen-glucose deprivation); GO:0042476(biological_process:odontogenesis); GO:0003…	K09876	AQP3	map04962(Vasopressin-regulated water reabsorption)	3JBUE(G:Carbohydrate transport and metabolism)	3JBUE(glycerol channel activity)	PF00230(MIP:Major intrinsic protein)	Q92482(Aquaporin-3 OS=Homo sapiens OX=9606 GN=AQP3 PE=1 SV=2)	360
ENSG00000173442	EHBP1L1	EH domain binding protein 1 like 1 [Source:HGNC Symbol;Acc:HGNC:30682]	5170	1391	1966	2375	4973	4482	4501	29.28	44.16	42.46	110.88	92.32	93.23	38.6333	98.81	0.37369	-1.42008	5.19904e-23	9.49355e-21	yes	down	NP_001338016(EH domain-binding protein 1-like protein 1 isoform 2 [Homo sapiens])	GO:0016020(cellular_component:membrane); GO:0005768(cellular_component:endosome)	K25573	EHBP1L1		3JABA(Z:Cytoskeleton)	3JABA(DUF3585)	PF12130(DUF3585:Bivalent Mical/EHBP Rab binding domain); PF00307(CH:Calponin homology (CH) domain); PF10358(NT-C2:N-terminal C2 in EEIG1 and EHBP1 proteins); PF12130(bMERB_dom:Bivalent Mical/EHBP Rab binding domain); PF11971(CAMSAP_CH:CAMSAP CH domain)	Q8N3D4(EH domain-binding protein 1-like protein 1 OS=Homo sapiens OX=9606 GN=EHBP1L1 PE=1 SV=2)	254102
ENSG00000143847	PPFIA4	PTPRF interacting protein alpha 4 [Source:HGNC Symbol;Acc:HGNC:9248]	6614	34	55	51	233	197	286	0.57	0.85	1.14	3.03	4.84	4.38	0.853333	4.08333	0.179716	-2.47621	5.41667e-23	9.79104e-21	yes	down	XP_030869796.1(liprin-alpha-4 isoform X2 [Gorilla gorilla gorilla])	GO:0005515(molecular_function:protein binding)				3J3K1(S:Function unknown)	3J3K1(Sterile alpha motif.)	PF00536(SAM_1:SAM domain (Sterile alpha motif)); PF07647(SAM_2:SAM domain (Sterile alpha motif))	A0A8I5QJ45(Liprin-alpha-4 OS=Homo sapiens OX=9606 GN=PPFIA4 PE=1 SV=1)
ENSG00000169683	LRRC45	leucine rich repeat containing 45 [Source:HGNC Symbol;Acc:HGNC:28302]	2698	226	218	259	613	584	537	7.54	9.02	7.54	20.69	24.21	18.24	8.03333	21.0467	0.368775	-1.43919	5.5309e-23	9.89755e-21	yes	down	NP_659436(leucine-rich repeat-containing protein 45 [Homo sapiens])	GO:0005654(cellular_component:nucleoplasm); GO:0005813(cellular_component:centrosome); GO:0005829(cellular_component:cytosol); GO:0005886(cellular_component:plasma membrane)	K25401	LRRC45		3J2W8(S:Function unknown)	3J2W8(Leucine-rich repeat-containing protein 45)	PF13516(LRR_6:Leucine Rich repeat); PF00560(LRR_1:Leucine Rich Repeat)	Q96CN5(Leucine-rich repeat-containing protein 45 OS=Homo sapiens OX=9606 GN=LRRC45 PE=1 SV=1)	201255
ENSG00000170421	KRT8	keratin 8 [Source:HGNC Symbol;Acc:HGNC:6446]	1687	7820.21	6783.18	7466.48	12758.9	11982.9	13025.4	340.77	357.02	314.74	611.28	570.67	594.45	337.51	592.133	0.534166	-0.90464	7.25229e-23	1.28495e-20	no	down	NP_001243211(keratin, type II cytoskeletal 8 isoform 1 [Homo sapiens])	GO:0033209(biological_process:tumor necrosis factor-mediated signaling pathway); GO:0097191(biological_process:extrinsic apoptotic signaling pathway); GO:0044877(molecular_function:macromolecular complex binding); GO:0030018(cellular_component:Z disc); GO:0005737(cellular_component:cytoplasm); GO:0045111(cellular_component:intermediate filament cytoskeleton); GO:0070062(cellular_component:extrace…	K07605	KRT2		3J8WC(S:Function unknown)	3J8WC(Belongs to the intermediate filament family)	PF16208(Keratin_2_head:Keratin type II head); PF00038(Filament:Intermediate filament protein); PF07926(TPR_MLP1_2:TPR/MLP1/MLP2-like protein); PF10473(CENP-F_leu_zip:Leucine-rich repeats of kinetochore protein Cenp-F/LEK1); PF11559(ADIP:Afadin- and alpha -actinin-Binding)	P05787(Keratin, type II cytoskeletal 8 OS=Homo sapiens OX=9606 GN=KRT8 PE=1 SV=7)	3856
ENSG00000163931	TKT	transketolase [Source:HGNC Symbol;Acc:HGNC:11834]	2075	10496	8966	11276	18314	16594	16759	338.49	312.13	334.77	544.87	495.01	500.19	328.463	513.357	0.540307	-0.88815	7.92945e-23	1.39115e-20	no	down	NP_001244957(transketolase isoform 2 [Homo sapiens])	GO:0004802(molecular_function:transketolase activity); GO:0016607(cellular_component:nuclear speck); GO:0016604(cellular_component:nuclear body); GO:0070062(cellular_component:extracellular exosome); GO:0005999(biological_process:xylulose biosynthetic process); GO:0046166(biological_process:glyceraldehyde-3-phosphate biosynthetic process); GO:0040008(biological_process:regulation of growth); GO:0…	K00615	E2.2.1.1, tktA, tktB	map00030(Pentose phosphate pathway)	3J4DW(G:Carbohydrate transport and metabolism)	3J4DW(transketolase activity)	PF02780(Transketolase_C:Transketolase, C-terminal domain); PF02779(Transket_pyr:Transketolase, pyrimidine binding domain); PF00456(Transketolase_N:Transketolase, thiamine diphosphate binding domain); PF00676(E1_dh:Dehydrogenase E1 component)	P29401(Transketolase OS=Homo sapiens OX=9606 GN=TKT PE=1 SV=3)	7086
ENSG00000142507	PSMB6	proteasome 20S subunit beta 6 [Source:HGNC Symbol;Acc:HGNC:9543]	824	865.99	678	891	1689	1457	1621	89.49	89.1	91.82	227.01	189.45	198.98	90.1367	205.147	0.463544	-1.10922	8.62398e-23	1.49831e-20	yes	down	NP_002789(proteasome subunit beta type-6 isoform 1 [Homo sapiens])	GO:0004175(molecular_function:endopeptidase activity); GO:0090263(biological_process:positive regulation of canonical Wnt signaling pathway); GO:0002479(biological_process:antigen processing and presentation of exogenous peptide antigen via MHC class I, TAP-dependent); GO:0038061(biological_process:NIK/NF-kappaB signaling); GO:0033209(biological_process:tumor necrosis factor-mediated signaling pa…	K02738	PSMB6	map03050(Proteasome); map05012(Parkinson disease); map05010(Alzheimer disease); map05016(Huntington disease); map05017(Spinocerebellar ataxia); map05014(Amyotrophic lateral sclerosis (ALS)); map05020(Prion diseases)	3JAZH(O:Posttranslational modification, protein turnover, chaperones)	3JAZH(threonine-type endopeptidase activity)	PF00227(Proteasome:Proteasome subunit)	P28072(Proteasome subunit beta type-6 OS=Homo sapiens OX=9606 GN=PSMB6 PE=1 SV=4)	5694
ENSG00000130829	DUSP9	dual specificity phosphatase 9 [Source:HGNC Symbol;Acc:HGNC:3076]	2289	562	467	503	1209	1073	1081	16.22	16.38	13.93	39.96	34.99	34.82	15.51	36.59	0.415661	-1.26652	1.12995e-22	1.94427e-20	yes	down	NP_001386(dual specificity protein phosphatase 9 [Homo sapiens])	GO:0000187(biological_process:activation of MAPK activity); GO:0005737(cellular_component:cytoplasm); GO:0007254(biological_process:JNK cascade); GO:0008138(molecular_function:protein tyrosine/serine/threonine phosphatase activity); GO:0006470(biological_process:protein dephosphorylation); GO:0004725(molecular_function:protein tyrosine phosphatase activity); GO:0000165(biological_process:MAPK cas…	K18498	DUSP9, MKP4	map04550(Signaling pathways regulating pluripotency of stem cells); map04010(MAPK signaling pathway)	3J9Y7(V:Defense mechanisms)	3J9Y7(Belongs to the protein-tyrosine phosphatase family. Non-receptor class dual specificity subfamily)	PF00581(Rhodanese:Rhodanese-like domain); PF00782(DSPc:Dual specificity phosphatase, catalytic domain)	Q99956(Dual specificity protein phosphatase 9 OS=Homo sapiens OX=9606 GN=DUSP9 PE=1 SV=1)	1852
ENSG00000131584	ACAP3	ArfGAP with coiled-coil, ankyrin repeat and PH domains 3 [Source:HGNC Symbol;Acc:HGNC:16754]	3793	520	581.19	597	1299	1234	1167	13.81	17.89	16.82	30.25	28.87	28.74	16.1733	29.2867	0.419768	-1.25234	1.29255e-22	2.20287e-20	yes	down	NP_085152(arf-GAP with coiled-coil, ANK repeat and PH domain-containing protein 3 [Homo sapiens])	GO:0001764(biological_process:neuron migration); GO:0046872(molecular_function:metal ion binding); GO:0005096(molecular_function:GTPase activator activity); GO:0030426(cellular_component:growth cone); GO:0010975(biological_process:regulation of neuron projection development)	K12489	ACAP	map04144(Endocytosis)	3J806(T:Signal transduction mechanisms)	3J806(BAR domain of APPL family)	PF13857(Ank_5:Ankyrin repeats (many copies)); PF00169(PH:PH domain); PF01412(ArfGap:Putative GTPase activating protein for Arf); PF16746(BAR_3:BAR domain of APPL family); PF12796(Ank_2:Ankyrin repeats (3 copies)); PF13606(Ank_3:Ankyrin repeat); PF13637(Ank_4:Ankyrin repeats (many copies)); PF00023(Ank:Ankyrin repeat)	Q96P50(Arf-GAP with coiled-coil, ANK repeat and PH domain-containing protein 3 OS=Homo sapiens OX=9606 GN=ACAP3 PE=1 SV=2)	116983
ENSG00000186918	ZNF395	zinc finger protein 395 [Source:HGNC Symbol;Acc:HGNC:18737]	1790	817	671.4	856	1413.88	1444.82	1413.58	11.35	13.34	13.32	29.26	26.34	23.76	12.67	26.4533	0.498763	-1.00357	2.16128e-22	3.64869e-20	yes	down	NP_061130.1(zinc finger protein 395 [Homo sapiens])	GO:0005737(cellular_component:cytoplasm); GO:0005829(cellular_component:cytosol); GO:0001158(molecular_function:enhancer sequence-specific DNA binding); GO:0006355(biological_process:regulation of transcription, DNA-templated); GO:0003677(molecular_function:DNA binding); GO:0000978(molecular_function:RNA polymerase II core promoter proximal region sequence-specific DNA binding); GO:0046872(molecu…				3J5AY(S:Function unknown)	3J5AY(Zinc finger protein 395)	PF15997(DUF4772:Domain of unknown function (DUF4772))	Q9H8N7(Zinc finger protein 395 OS=Homo sapiens OX=9606 GN=ZNF395 PE=1 SV=2)	55893
ENSG00000247596	TWF2	twinfilin actin binding protein 2 [Source:HGNC Symbol;Acc:HGNC:9621]	1614	648	541	623	1323.46	1142	1242	28.29	29.98	26.76	68.24	58.36	60.64	28.3433	62.4133	0.445351	-1.16698	3.29565e-22	5.51175e-20	yes	down	NP_009215(twinfilin-2 [Homo sapiens])	GO:0030030(biological_process:cell projection organization); GO:0005080(molecular_function:protein kinase C binding); GO:0030426(cellular_component:growth cone); GO:0030175(cellular_component:filopodium); GO:0042989(biological_process:sequestering of actin monomers); GO:0005737(cellular_component:cytoplasm); GO:0070062(cellular_component:extracellular exosome); GO:0030837(biological_process:negat…	K08870	TWF		3J3R4(Z:Cytoskeleton)	3J3R4(regulation of microvillus length)	PF00241(Cofilin_ADF:Cofilin/tropomyosin-type actin-binding protein)	Q6IBS0(Twinfilin-2 OS=Homo sapiens OX=9606 GN=TWF2 PE=1 SV=2)	11344
ENSG00000069812	HES2	hes family bHLH transcription factor 2 [Source:HGNC Symbol;Acc:HGNC:16005]	4262	212.22	168.03	212.85	503.12	443	602	5.39	4.6	4.79	14.56	13.02	16.38	4.92667	14.6533	0.349104	-1.51827	5.78294e-22	9.58202e-20	yes	down	NP_061962(transcription factor HES-2 [Homo sapiens])	GO:0050767(biological_process:regulation of neurogenesis); GO:0001227(molecular_function:transcriptional repressor activity, RNA polymerase II transcription regulatory region sequence-specific binding); GO:0009952(biological_process:anterior/posterior pattern specification); GO:0000122(biological_process:negative regulation of transcription from RNA polymerase II promoter); GO:0008134(molecular_f…	K09087	HES2_6_7	map05165(Human papillomavirus infection)	3JGSP(K:Transcription)	3JGSP(proximal promoter DNA-binding transcription repressor activity, RNA polymerase II-specific)	PF00010(HLH:Helix-loop-helix DNA-binding domain); PF07527(Hairy_orange:Hairy Orange)	Q9Y543(Transcription factor HES-2 OS=Homo sapiens OX=9606 GN=HES2 PE=2 SV=1)	54626
ENSG00000105339	DENND3	DENN domain containing 3 [Source:HGNC Symbol;Acc:HGNC:29134]	5527	537.07	605.31	757	1251	1271	1329	11.67	19.94	17.86	31.63	30.13	32.88	16.49	31.5467	0.448995	-1.15523	5.97264e-22	9.80554e-20	yes	down	NP_001349727(DENN domain-containing protein 3 isoform 4 [Homo sapiens])	GO:0044257(biological_process:cellular protein catabolic process); GO:0005829(cellular_component:cytosol); GO:0008333(biological_process:endosome to lysosome transport); GO:0017112(molecular_function:Rab guanyl-nucleotide exchange factor activity)	K20162	DENND3		3J7MI(T:Signal transduction mechanisms)	3J7MI(DENN domain-containing protein 3)	PF02141(DENN:DENN (AEX-3) domain); PF19056(WD40_2:WD40 repeated domain); PF03455(dDENN:dDENN domain); PF00400(WD40:WD domain, G-beta repeat); PF03456(uDENN:uDENN domain)	A2RUS2(DENN domain-containing protein 3 OS=Homo sapiens OX=9606 GN=DENND3 PE=1 SV=2)	22898
ENSG00000182809	CRIP2	cysteine rich protein 2 [Source:HGNC Symbol;Acc:HGNC:2361]	1176	370	285	286	1012	813	760	23.62	23.07	18.08	81.65	63.09	56.06	21.59	66.9333	0.331941	-1.591	9.47103e-22	1.54076e-19	yes	down	NP_001257766(cysteine-rich protein 2 isoform 2 [Homo sapiens])	GO:0008284(biological_process:positive regulation of cell proliferation); GO:0030097(biological_process:hemopoiesis); GO:0008270(molecular_function:zinc ion binding); GO:0005938(cellular_component:cell cortex)	K24413	CRIP2_3, CRP2_3		3JEQF(T:Signal transduction mechanisms); 3JEQF(Z:Cytoskeleton)	3JEQF(Cysteine-rich protein 2); 3JEQF(Cysteine-rich protein 2)	PF00412(LIM:LIM domain)	P52943(Cysteine-rich protein 2 OS=Homo sapiens OX=9606 GN=CRIP2 PE=1 SV=1)	1397
ENSG00000196961	AP2A1	adaptor related protein complex 2 subunit alpha 1 [Source:HGNC Symbol;Acc:HGNC:561]	3423	705.46	735.99	831.94	1679	1416.99	1518.96	14.67	17.54	18.2	37.07	31.11	32.62	16.8033	33.6	0.448939	-1.15541	1.0454e-21	1.68535e-19	yes	down	NP_055018(AP-2 complex subunit alpha-1 isoform 1 [Homo sapiens])	GO:0032433(cellular_component:filopodium tip); GO:0008022(molecular_function:protein C-terminus binding); GO:0032802(biological_process:low-density lipoprotein particle receptor catabolic process); GO:0072583(biological_process:clathrin-dependent endocytosis); GO:0061024(biological_process:membrane organization); GO:0044877(molecular_function:macromolecular complex binding); GO:0030130(cellular_c…	K11824	AP2A	map05016(Huntington disease); map04144(Endocytosis); map04961(Endocrine and other factor-regulated calcium reabsorption); map04721(Synaptic vesicle cycle)	3J2VQ(U:Intracellular trafficking, secretion, and vesicular transport)	3J2VQ(Component of the adaptor protein complex 2 (AP-2). Adaptor protein complexes function in protein transport via transport vesicles in different membrane traffic pathways. Adaptor protein complexes are vesicle coat components and appear to be involved in cargo selection and vesicle formation. AP-2 is involved in clathrin-dependent endocytosis in which cargo proteins are incorporated into vesi…	PF02296(Alpha_adaptin_C:Alpha adaptin AP2, C-terminal domain); PF02883(Alpha_adaptinC2:Adaptin C-terminal domain); PF01602(Adaptin_N:Adaptin N terminal region); PF12717(Cnd1:non-SMC mitotic condensation complex subunit 1); PF13646(HEAT_2:HEAT repeats); PF08167(RIX1:rRNA processing/ribosome biogenesis)	O95782(AP-2 complex subunit alpha-1 OS=Homo sapiens OX=9606 GN=AP2A1 PE=1 SV=3)	160
ENSG00000147676	MAL2	mal, T cell differentiation protein 2 [Source:HGNC Symbol;Acc:HGNC:13634]	2826	124	131	147	13	9	11	3.36	3.85	3.28	0.34	0.23	0.28	3.49667	0.283333	11.1215	3.47527	1.23907e-21	1.97975e-19	yes	up	XP_011515109(protein MAL2 isoform X1 [Homo sapiens])	GO:0042552(biological_process:myelination); GO:0070062(cellular_component:extracellular exosome); GO:0016324(cellular_component:apical plasma membrane); GO:0016021(cellular_component:integral component of membrane); GO:0045121(cellular_component:membrane raft); GO:0045056(biological_process:transcytosis); GO:0019911(molecular_function:structural constituent of myelin sheath); GO:0012505(cellular_…				3J5F3(V:Defense mechanisms)	3J5F3(transcytosis)	PF01284(MARVEL:Membrane-associating domain)	Q969L2(Protein MAL2 OS=Homo sapiens OX=9606 GN=MAL2 PE=1 SV=1)	114569
ENSG00000163347	CLDN1	claudin 1 [Source:HGNC Symbol;Acc:HGNC:2032]	3446	2579	2077	2703	1132	1241	1232	47.72	47.66	49.31	23.71	26.32	24.95	48.23	24.9933	1.85679	0.892812	1.28726e-21	2.03854e-19	no	up	NP_066924(claudin-1 [Homo sapiens])	GO:0005923(cellular_component:bicellular tight junction); GO:0005887(cellular_component:integral component of plasma membrane); GO:0070830(biological_process:bicellular tight junction assembly); GO:0016338(biological_process:calcium-independent cell-cell adhesion via plasma membrane cell-adhesion molecules); GO:0008065(biological_process:establishment of blood-nerve barrier); GO:0061772(biologica…	K06087	CLDN	map04514(Cell adhesion molecules (CAMs)); map04670(Leukocyte transendothelial migration); map04530(Tight junction); map05130(Pathogenic Escherichia coli infection); map05160(Hepatitis C)	3J9GM(S:Function unknown)	3J9GM(Plays a major role in tight junction-specific obliteration of the intercellular space, through calcium- independent cell-adhesion activity)	PF00822(PMP22_Claudin:PMP-22/EMP/MP20/Claudin family); PF13903(Claudin_2:PMP-22/EMP/MP20/Claudin tight junction)	O95832(Claudin-1 OS=Homo sapiens OX=9606 GN=CLDN1 PE=1 SV=1)	9076
ENSG00000122390	NAA60	N-alpha-acetyltransferase 60, NatF catalytic subunit [Source:HGNC Symbol;Acc:HGNC:25875]	1149	993	831	1025.18	1825.07	1786	1651	34.1	41.26	38.55	60.78	62.31	56.8	37.97	59.9633	0.49214	-1.02286	1.47656e-21	2.31781e-19	yes	down	NP_001304022(N-alpha-acetyltransferase 60 isoform b [Homo sapiens])	GO:0043966(biological_process:histone H3 acetylation); GO:0008283(biological_process:cell proliferation); GO:0006334(biological_process:nucleosome assembly); GO:0043967(biological_process:histone H4 acetylation); GO:0006474(biological_process:N-terminal protein amino acid acetylation); GO:0000139(cellular_component:Golgi membrane); GO:0017196(biological_process:N-terminal peptidyl-methionine acet…	K21121	NAA60		3JJ77(S:Function unknown); 3J78I(S:Function unknown)	3JJ77(N-terminal peptidyl-methionine acetylation); 3J78I(N-terminal peptidyl-methionine acetylation)	PF00583(Acetyltransf_1:Acetyltransferase (GNAT) family); PF13673(Acetyltransf_10:Acetyltransferase (GNAT) domain); PF13508(Acetyltransf_7:Acetyltransferase (GNAT) domain); PF08445(FR47:FR47-like protein)	Q9H7X0(N-alpha-acetyltransferase 60 OS=Homo sapiens OX=9606 GN=NAA60 PE=1 SV=1)	79903
ENSG00000168140	VASN	vasorin [Source:HGNC Symbol;Acc:HGNC:18517]	2816	243	200	212	746	558	558	5.52	5.67	4.76	19.6	14.52	14.13	5.31667	16.0833	0.320158	-1.64314	1.74957e-21	2.72248e-19	yes	down	NP_612449(vasorin precursor [Homo sapiens])	GO:0016021(cellular_component:integral component of membrane); GO:0070062(cellular_component:extracellular exosome); GO:0010719(biological_process:negative regulation of epithelial to mesenchymal transition); GO:0005615(cellular_component:extracellular space); GO:0009986(cellular_component:cell surface); GO:0005886(cellular_component:plasma membrane); GO:0045296(molecular_function:cadherin bindin…	K24500	VASN		3J82E(T:Signal transduction mechanisms)	3J82E(cellular response to redox state)	PF13855(LRR_8:Leucine rich repeat); PF00008(EGF:EGF-like domain); PF12799(LRR_4:Leucine Rich repeats (2 copies)); PF13306(LRR_5:BspA type Leucine rich repeat region (6 copies)); PF00041(fn3:Fibronectin type III domain); PF14580(LRR_9:Leucine-rich repeat); PF01462(LRRNT:Leucine rich repeat N-terminal domain)	Q6EMK4(Vasorin OS=Homo sapiens OX=9606 GN=VASN PE=1 SV=1)	114990
ENSG00000116285	ERRFI1	ERBB receptor feedback inhibitor 1 [Source:HGNC Symbol;Acc:HGNC:18185]	3097	858	929	1084	1631	1800	1885	18.72	25.86	24.03	42.11	45.24	46.03	22.87	44.46	0.493584	-1.01863	1.86387e-21	2.87534e-19	yes	down	NP_061821(ERBB receptor feedback inhibitor 1 [Homo sapiens])	GO:0017124(molecular_function:SH3 domain binding); GO:0042059(biological_process:negative regulation of epidermal growth factor receptor signaling pathway); GO:0031953(biological_process:negative regulation of protein autophosphorylation); GO:0031267(molecular_function:small GTPase binding); GO:0032966(biological_process:negative regulation of collagen biosynthetic process); GO:0032869(biological…				3J8EV(T:Signal transduction mechanisms)	3J8EV(negative regulation of cardiac muscle hypertrophy in response to stress)	PF11555(Inhibitor_Mig-6:EGFR receptor inhibitor Mig-6); PF09027(GTPase_binding:GTPase binding)	Q9UJM3(ERBB receptor feedback inhibitor 1 OS=Homo sapiens OX=9606 GN=ERRFI1 PE=1 SV=1)	54206
ENSG00000128590	DNAJB9	DnaJ heat shock protein family (Hsp40) member B9 [Source:HGNC Symbol;Acc:HGNC:6968]	2409	1204	849	1192	296	448	391	36.06	29.32	33.37	9.75	15.78	14.75	32.9167	13.4267	2.60032	1.37869	1.95467e-21	2.98964e-19	yes	up	NP_036460(dnaJ homolog subfamily B member 9 precursor [Homo sapiens])	GO:0005737(cellular_component:cytoplasm); GO:0005730(cellular_component:nucleolus); GO:0005783(cellular_component:endoplasmic reticulum); GO:0030183(biological_process:B cell differentiation); GO:0030544(molecular_function:Hsp70 protein binding); GO:0070062(cellular_component:extracellular exosome); GO:0051087(molecular_function:chaperone binding); GO:0005788(cellular_component:endoplasmic reticu…	K09515	DNAJB9		3J9G4(O:Posttranslational modification, protein turnover, chaperones)	3J9G4(homolog subfamily B member 9)	PF00226(DnaJ:DnaJ domain)	Q9UBS3(DnaJ homolog subfamily B member 9 OS=Homo sapiens OX=9606 GN=DNAJB9 PE=1 SV=1)	4189
ENSG00000124006	OBSL1	obscurin like cytoskeletal adaptor 1 [Source:HGNC Symbol;Acc:HGNC:29092]	6105	377	407	447.07	1039	901	863	13.08	14.86	13.6	34.01	28.36	29.71	13.8467	30.6933	0.400238	-1.32107	2.12999e-21	3.23018e-19	yes	down	NP_056126(obscurin-like protein 1 isoform 1 precursor [Homo sapiens])	GO:0034067(biological_process:protein localization to Golgi apparatus); GO:0030241(biological_process:skeletal muscle myosin thick filament assembly); GO:0030240(biological_process:skeletal muscle thin filament assembly); GO:0014704(cellular_component:intercalated disc); GO:0030017(cellular_component:sarcomere); GO:0000226(biological_process:microtubule cytoskeleton organization); GO:0030018(cell…	K19574	OBSL1		3J3ID(T:Signal transduction mechanisms)	3J3ID(striated muscle myosin thick filament assembly)	PF07679(I-set:Immunoglobulin I-set domain); PF13927(Ig_3:Immunoglobulin domain); PF00047(ig:Immunoglobulin domain); PF13895(Ig_2:Immunoglobulin domain); PF07686(V-set:Immunoglobulin V-set domain); PF16706(Izumo-Ig:Izumo-like Immunoglobulin domain); PF16681(Ig_5:Ig-like domain on T-cell surface glycoprotein CD3 epsilon chain); PF16680(Ig_4:T-cell surface glycoprotein CD3 delta chain); PF08205(C2-s…	O75147(Obscurin-like protein 1 OS=Homo sapiens OX=9606 GN=OBSL1 PE=1 SV=4)	23363
ENSG00000183691	NOG	noggin [Source:HGNC Symbol;Acc:HGNC:7866]	1913	240	183	218	644	535	516	8.43	8.05	7.57	26.63	21.85	20.41	8.01667	22.9633	0.343417	-1.54197	2.40463e-21	3.61604e-19	yes	down	NP_005441(noggin precursor [Homo sapiens])	GO:2001234(biological_process:negative regulation of apoptotic signaling pathway); GO:0021533(biological_process:cell differentiation in hindbrain); GO:0060302(biological_process:negative regulation of cytokine activity); GO:0060173(biological_process:limb development); GO:0021510(biological_process:spinal cord development); GO:0060044(biological_process:negative regulation of cardiac muscle cell…	K04658	NOG	map04350(TGF-beta signaling pathway)	3JCMR(T:Signal transduction mechanisms)	3JCMR(fibroblast growth factor receptor signaling pathway involved in neural plate anterior/posterior pattern formation)	PF05806(Noggin:Noggin)	Q13253(Noggin OS=Homo sapiens OX=9606 GN=NOG PE=1 SV=1)	9241
ENSG00000130303	BST2	bone marrow stromal cell antigen 2 [Source:HGNC Symbol;Acc:HGNC:1119]	1001	3269	2436	2995	5098	4959	5115	255.71	241.36	233.29	502.05	476.59	467.94	243.453	482.193	0.521909	-0.93813	2.7748e-21	4.13793e-19	no	down	NP_004326(bone marrow stromal antigen 2 precursor [Homo sapiens])	GO:0030308(biological_process:negative regulation of cell growth); GO:0005794(cellular_component:Golgi apparatus); GO:0005886(cellular_component:plasma membrane); GO:0042113(biological_process:B cell activation); GO:0008191(molecular_function:metalloendopeptidase inhibitor activity); GO:0035455(biological_process:response to interferon-alpha); GO:0035577(cellular_component:azurophil granule membr…	K06731	BST2, CD317	map05170(Human immunodeficiency virus 1 infection); map05168(Herpes simplex virus 1 infection)	3JHZN(S:Function unknown)	3JHZN(regulation of plasmacytoid dendritic cell cytokine production)	PF16716(BST2:Bone marrow stromal antigen 2); PF05557(MAD:Mitotic checkpoint protein); PF08614(ATG16:Autophagy protein 16 (ATG16)); PF07888(CALCOCO1:Calcium binding and coiled-coil domain (CALCOCO1) like)	Q10589(Bone marrow stromal antigen 2 OS=Homo sapiens OX=9606 GN=BST2 PE=1 SV=1)	684
ENSG00000175482	POLD4	DNA polymerase delta 4, accessory subunit [Source:HGNC Symbol;Acc:HGNC:14106]	1694	187.25	147.64	181.15	474.04	512.37	404.49	15.8	15.28	12.52	54.67	52.68	44.82	14.5333	50.7233	0.337369	-1.5676	3.90881e-21	5.78084e-19	yes	down	NP_066996(DNA polymerase delta subunit 4 isoform 1 [Homo sapiens])	GO:0000723(biological_process:telomere maintenance); GO:0006297(biological_process:nucleotide-excision repair, DNA gap filling); GO:0006296(biological_process:nucleotide-excision repair, DNA incision, 5'-to lesion); GO:0006283(biological_process:transcription-coupled nucleotide-excision repair); GO:0005730(cellular_component:nucleolus); GO:0019985(biological_process:translesion synthesis); GO:000…	K03505	POLD4	map03430(Mismatch repair); map03440(Homologous recombination); map03410(Base excision repair); map03420(Nucleotide excision repair); map03030(DNA replication)	3JHEN(S:Function unknown)	3JHEN(DNA polymerase delta subunit 4)	PF04081(DNA_pol_delta_4:DNA polymerase delta, subunit 4 ); PF04081(DNA_pol_delta_4:DNA polymerase delta, subunit 4)	Q9HCU8(DNA polymerase delta subunit 4 OS=Homo sapiens OX=9606 GN=POLD4 PE=1 SV=1)	57804
ENSG00000073350	LLGL2	LLGL scribble cell polarity complex component 2 [Source:HGNC Symbol;Acc:HGNC:6629]	3553	851	772	874	2014	1608.11	1617	22.26	26.25	24.09	58.59	49.22	48.9	24.2	52.2367	0.433598	-1.20557	4.71215e-21	6.91179e-19	yes	down	NP_001026973(LLGL scribble cell polarity complex component 2 isoform c [Homo sapiens])	GO:0005737(cellular_component:cytoplasm); GO:0005886(cellular_component:plasma membrane); GO:0043231(cellular_component:intracellular membrane-bounded organelle); GO:0051294(biological_process:establishment of spindle orientation); GO:0005829(cellular_component:cytosol); GO:0006887(biological_process:exocytosis); GO:0005096(molecular_function:GTPase activator activity); GO:0030866(biological_proc…	K06094	LLGL	map04530(Tight junction); map05165(Human papillomavirus infection); map04390(Hippo signaling pathway); map04391(Hippo signaling pathway - fly)	3JC3R(U:Intracellular trafficking, secretion, and vesicular transport)	3JC3R(regulation of establishment or maintenance of cell polarity)	PF00400(WD40:WD domain, G-beta repeat); PF08366(LLGL:LLGL2); PF12894(ANAPC4_WD40:Anaphase-promoting complex subunit 4 WD40 domain)	Q6P1M3(LLGL scribble cell polarity complex component 2 OS=Homo sapiens OX=9606 GN=LLGL2 PE=1 SV=2)	3993
ENSG00000136235	GPNMB	glycoprotein nmb [Source:HGNC Symbol;Acc:HGNC:4462]	2751	514.15	446	527	138.61	161	190.15	15.92	18.75	17.5	8.34	6.77	7.97	17.39	7.69333	2.77566	1.47283	5.23971e-21	7.62314e-19	yes	up	XP_016867165(transmembrane glycoprotein NMB isoform X1 [Homo sapiens])	GO:0042130(biological_process:negative regulation of T cell proliferation); GO:0042056(molecular_function:chemoattractant activity); GO:0050868(biological_process:negative regulation of T cell activation); GO:0008285(biological_process:negative regulation of cell proliferation); GO:0031954(biological_process:positive regulation of protein autophosphorylation); GO:0007155(biological_process:cell a…	K20732	GPNMB		3JC3J(S:Function unknown)	3JC3J(syndecan binding)	PF00801(PKD:PKD domain); PF20433(PKAT_KLD:PKAT, KLD domain); PF18911(PKD_4:PKD domain)	Q14956(Transmembrane glycoprotein NMB OS=Homo sapiens OX=9606 GN=GPNMB PE=1 SV=2)	10457
ENSG00000165801	ARHGEF40	Rho guanine nucleotide exchange factor 40 [Source:HGNC Symbol;Acc:HGNC:25516]	5893	191.03	197	216.26	575	506	474	4.44	3.42	2.88	10.12	7.19	8.79	3.58	8.7	0.353842	-1.49882	6.93236e-21	1.00044e-18	yes	down	NP_001265459(rho guanine nucleotide exchange factor 40 isoform 3 [Homo sapiens])	GO:0005089(molecular_function:Rho guanyl-nucleotide exchange factor activity); GO:0005737(cellular_component:cytoplasm); GO:0035023(biological_process:regulation of Rho protein signal transduction)	K24316	ARHGEF40		3J5GX(T:Signal transduction mechanisms)	3J5GX(Rho guanyl-nucleotide exchange factor activity)	PF00621(RhoGEF:RhoGEF domain)	Q8TER5(Rho guanine nucleotide exchange factor 40 OS=Homo sapiens OX=9606 GN=ARHGEF40 PE=1 SV=3)	55701
ENSG00000164163	ABCE1	ATP binding cassette subfamily E member 1 [Source:HGNC Symbol;Acc:HGNC:69]	3887	5109	4421	5859	2227	2611	2878	93.27	98.58	103.38	48.48	56.88	62.48	98.41	55.9467	1.81702	0.861575	8.02836e-21	1.14934e-18	no	up	NP_002931(ATP-binding cassette sub-family E member 1 [Homo sapiens])	GO:0060338(biological_process:regulation of type I interferon-mediated signaling pathway); GO:0006415(biological_process:translational termination); GO:0051607(biological_process:defense response to virus); GO:0005829(cellular_component:cytosol); GO:0016020(cellular_component:membrane); GO:0060702(biological_process:negative regulation of endoribonuclease activity); GO:0005739(cellular_component:…	K06174	ABCE1, Rli1		3J3XG(A:RNA processing and modification)	3J3XG(endoribonuclease inhibitor activity)	PF04068(RLI:Possible Fer4-like domain in RNase L inhibitor, RLI); PF00037(Fer4:4Fe-4S binding domain); PF00005(ABC_tran:ABC transporter); PF02463(SMC_N:RecF/RecN/SMC N terminal domain); PF13304(AAA_21:AAA domain, putative AbiEii toxin, Type IV TA system); PF13191(AAA_16:AAA ATPase domain); PF00004(AAA:ATPase family associated with various cellular activities (AAA)); PF12838(Fer4_7:4Fe-4S dicluste…	P61221(ATP-binding cassette sub-family E member 1 OS=Homo sapiens OX=9606 GN=ABCE1 PE=1 SV=1)	6059
ENSG00000167566	NCKAP5L	NCK associated protein 5 like [Source:HGNC Symbol;Acc:HGNC:29321]	4882	431	432	532	1234	968	968	6.05	8.17	7.55	19.4	15.14	14.65	7.25667	16.3967	0.399075	-1.32527	1.10692e-20	1.57209e-18	yes	down	XP_005269107(nck-associated protein 5-like isoform X2 [Homo sapiens])	GO:0005737(cellular_component:cytoplasm); GO:0001578(biological_process:microtubule bundle formation); GO:0035371(cellular_component:microtubule plus-end); GO:0007019(biological_process:microtubule depolymerization); GO:0005813(cellular_component:centrosome)				3JCMC(S:Function unknown)	3JCMC(microtubule depolymerization)	PF15246(NCKAP5:Nck-associated protein 5, Peripheral clock protein)	Q9HCH0(Nck-associated protein 5-like OS=Homo sapiens OX=9606 GN=NCKAP5L PE=1 SV=3)	57701
ENSG00000169715	MT1E	metallothionein 1E [Source:HGNC Symbol;Acc:HGNC:7397]	746	896	604	1023	1627	1590	2051	124.13	104.82	144.07	301.04	290.38	334.98	124.34	308.8	0.432632	-1.20879	1.1507e-20	1.62139e-18	yes	down	NP_001350484(metallothionein-1E isoform 1 [Homo sapiens])	GO:0071280(biological_process:cellular response to copper ion); GO:0005737(cellular_component:cytoplasm); GO:0071294(biological_process:cellular response to zinc ion); GO:0045926(biological_process:negative regulation of growth); GO:0005634(cellular_component:nucleus); GO:0006882(biological_process:cellular zinc ion homeostasis); GO:0071276(biological_process:cellular response to cadmium ion); GO…	K14739	MT1_2	map04212(Longevity regulating pathway - worm); map04978(Mineral absorption)	3JK9H(S:Function unknown); 3JN1J(S:Function unknown); 3JIDU(P:Inorganic ion transport and metabolism)	3JK9H(); 3JN1J(); 3JIDU(Metallothionein)	PF00131(Metallothio:Metallothionein)	P04732(Metallothionein-1E OS=Homo sapiens OX=9606 GN=MT1E PE=1 SV=1)	4493
ENSG00000160685	ZBTB7B	zinc finger and BTB domain containing 7B [Source:HGNC Symbol;Acc:HGNC:18668]	4017	2001	1837	2136	4203	3523	3481	34.92	39.7	39.38	93.85	84.07	73.91	38	83.9433	0.484805	-1.04452	1.32815e-20	1.85681e-18	yes	down	NP_001239335(zinc finger and BTB domain-containing protein 7B isoform 2 [Homo sapiens])	GO:2000320(biological_process:negative regulation of T-helper 17 cell differentiation); GO:0007595(biological_process:lactation); GO:0001158(molecular_function:enhancer sequence-specific DNA binding); GO:0051141(biological_process:negative regulation of NK T cell proliferation); GO:0010629(biological_process:negative regulation of gene expression); GO:0010628(biological_process:positive regulatio…	K10494	ZBTB7		3J1GN(K:Transcription)	3J1GN(positive regulation of SREBP signaling pathway)	PF00096(zf-C2H2:Zinc finger, C2H2 type); PF00651(BTB:BTB/POZ domain); PF13465(zf-H2C2_2:Zinc-finger double domain); PF13894(zf-C2H2_4:C2H2-type zinc finger); PF12171(zf-C2H2_jaz:Zinc-finger double-stranded RNA-binding); PF12874(zf-met:Zinc-finger of C2H2 type)	O15156(Zinc finger and BTB domain-containing protein 7B OS=Homo sapiens OX=9606 GN=ZBTB7B PE=1 SV=2)	51043
ENSG00000160972	PPP1R16A	protein phosphatase 1 regulatory subunit 16A [Source:HGNC Symbol;Acc:HGNC:14941]	2864	780.58	730.15	835.63	2069.19	1590.73	1530.77	34.64	38.34	34.9	100.78	70.93	72.91	35.96	81.54	0.410688	-1.28389	1.40558e-20	1.94984e-18	yes	down	XP_024303080(protein phosphatase 1 regulatory subunit 16A isoform X2 [Homo sapiens])	GO:0019888(molecular_function:protein phosphatase regulator activity); GO:0005886(cellular_component:plasma membrane)	K17458	PPP1R16A, MYPT3		3J5HK(O:Posttranslational modification, protein turnover, chaperones); 3J5HK(T:Signal transduction mechanisms)	3J5HK(protein phosphatase 1, regulatory subunit 16A); 3J5HK(protein phosphatase 1, regulatory subunit 16A)	PF12796(Ank_2:Ankyrin repeats (3 copies)); PF13637(Ank_4:Ankyrin repeats (many copies)); PF00023(Ank:Ankyrin repeat); PF13857(Ank_5:Ankyrin repeats (many copies)); PF13606(Ank_3:Ankyrin repeat)	Q96I34(Protein phosphatase 1 regulatory subunit 16A OS=Homo sapiens OX=9606 GN=PPP1R16A PE=1 SV=1)	84988
ENSG00000064205	CCN5	cellular communication network factor 5 [Source:HGNC Symbol;Acc:HGNC:12770]	1279	1544	1317	1411	2872	2790	2496	77.1	77.66	67.03	176.21	165.04	137.3	73.93	159.517	0.478032	-1.06482	1.55938e-20	2.14655e-18	yes	down	NP_003872.1(CCN family member 5 isoform 1 precursor [Homo sapiens])	GO:0005178(molecular_function:integrin binding); GO:0005615(cellular_component:extracellular space); GO:0060548(biological_process:negative regulation of cell death); GO:0005634(cellular_component:nucleus); GO:0031012(cellular_component:extracellular matrix); GO:0007267(biological_process:cell-cell signaling); GO:0007165(biological_process:signal transduction); GO:0007155(biological_process:cell …	K23089	CCN5, WISP2		3J5R3(S:Function unknown)	3J5R3(insulin-like growth factor binding)	PF00093(VWC:von Willebrand factor type C domain); PF00219(IGFBP:Insulin-like growth factor binding protein); PF19035(TSP1_CCN:CCN3 Nov like TSP1 domain); PF00090(TSP_1:Thrombospondin type 1 domain)	O76076(CCN family member 5 OS=Homo sapiens OX=9606 GN=CCN5 PE=1 SV=1)	8839
ENSG00000067167	TRAM1	translocation associated membrane protein 1 [Source:HGNC Symbol;Acc:HGNC:20568]	3056	4899	4079	5338	2311	2544	2712	101.8	105.64	109.52	55.47	61.83	62.7	105.653	60	1.72213	0.784192	1.64301e-20	2.2444e-18	no	up	NP_001304733(translocating chain-associated membrane protein 1 isoform 2 [Homo sapiens])	GO:0038023(molecular_function:signaling receptor activity); GO:0005783(cellular_component:endoplasmic reticulum); GO:0006613(biological_process:cotranslational protein targeting to membrane); GO:0006616(biological_process:SRP-dependent cotranslational protein targeting to membrane, translocation); GO:0030176(cellular_component:integral component of endoplasmic reticulum membrane); GO:0016032(biol…	K14010	TRAM1	map04141(Protein processing in endoplasmic reticulum)	3JB23(U:Intracellular trafficking, secretion, and vesicular transport)	3JB23(membrane protein 1)	PF03798(TRAM_LAG1_CLN8:TLC domain); PF08390(TRAM1:TRAM1-like protein)	Q15629(Translocating chain-associated membrane protein 1 OS=Homo sapiens OX=9606 GN=TRAM1 PE=1 SV=3)	23471
ENSG00000143314	MRPL24	mitochondrial ribosomal protein L24 [Source:HGNC Symbol;Acc:HGNC:14037]	883	4497	3509	4595	2133	2029	2084	424.14	419.42	429.09	262.78	241.93	232.16	424.217	245.623	1.83156	0.873074	1.67584e-20	2.27191e-18	no	up	NP_078816(39S ribosomal protein L24, mitochondrial [Homo sapiens])	GO:0070126(biological_process:mitochondrial translational termination); GO:0070125(biological_process:mitochondrial translational elongation); GO:0005739(cellular_component:mitochondrion); GO:0003735(molecular_function:structural constituent of ribosome); GO:0005743(cellular_component:mitochondrial inner membrane); GO:0005762(cellular_component:mitochondrial large ribosomal subunit)	K02895	RP-L24, MRPL24, rplX	map03010(Ribosome)	3JDM8(J:Translation, ribosomal structure and biogenesis)	3JDM8(ribosomal protein L24)	PF17136(ribosomal_L24:Ribosomal proteins 50S L24/mitochondrial 39S L24); PF00467(KOW:KOW motif)	Q96A35(39S ribosomal protein L24, mitochondrial OS=Homo sapiens OX=9606 GN=MRPL24 PE=1 SV=1)	79590
ENSG00000021826	CPS1	carbamoyl-phosphate synthase 1 [Source:HGNC Symbol;Acc:HGNC:2323]	5723	10039.3	10927	13204	17466	19305	20826	162.05	173.3	159.89	244.75	271.57	279.49	165.08	265.27	0.541936	-0.883806	1.8826e-20	2.51523e-18	no	down	NP_001116106.1()	GO:0004175(molecular_function:endopeptidase activity); GO:0007494(biological_process:midgut development); GO:0006526(biological_process:arginine biosynthetic process); GO:1903718(biological_process:cellular response to ammonia); GO:0006807(biological_process:nitrogen compound metabolic process); GO:0044877(molecular_function:macromolecular complex binding); GO:0042594(biological_process:response …	K01948	CPS1	map00220(Arginine biosynthesis); map00250(Alanine, aspartate and glutamate metabolism); map00910(Nitrogen metabolism)	3JBZ5(F:Nucleotide transport and metabolism)	3JBZ5(response to ammonia)	PF02786(CPSase_L_D2:Carbamoyl-phosphate synthase L chain, ATP binding domain); PF00117(GATase:Glutamine amidotransferase class-I); PF02787(CPSase_L_D3:Carbamoyl-phosphate synthetase large chain, oligomerisation domain); PF18302(:); PF02142(MGS:MGS-like domain); PF00988(CPSase_sm_chain:Carbamoyl-phosphate synthase small chain, CPSase domain); PF02222(ATP-grasp:ATP-grasp domain); PF07478(Dala_Dala_…	P31327(Carbamoyl-phosphate synthase [ammonia], mitochondrial OS=Homo sapiens OX=9606 GN=CPS1 PE=1 SV=2)	1373
ENSG00000137834	SMAD6	SMAD family member 6 [Source:HGNC Symbol;Acc:HGNC:6772]	3828	484	572	698	1314	1225	1194	9.05	10.18	9.74	21.4	19.99	18.68	9.65667	20.0233	0.427285	-1.22673	1.88344e-20	2.51523e-18	yes	down	NP_005576(mothers against decapentaplegic homolog 6 [Homo sapiens])	GO:0042802(molecular_function:identical protein binding); GO:0005794(cellular_component:Golgi apparatus); GO:0001657(biological_process:ureteric bud development); GO:0003281(biological_process:ventricular septum development); GO:0030509(biological_process:BMP signaling pathway); GO:0060976(biological_process:coronary vasculature development); GO:1902895(biological_process:positive regulation of p…	K04677	SMAD6	map04350(TGF-beta signaling pathway)	3J30C(K:Transcription)	3J30C(transforming growth factor beta receptor, inhibitory cytoplasmic mediator activity)	PF03166(MH2:MH2 domain); PF03165(MH1:MH1 domain)	O43541(Mothers against decapentaplegic homolog 6 OS=Homo sapiens OX=9606 GN=SMAD6 PE=1 SV=2)	4091
ENSG00000118363	SPCS2	signal peptidase complex subunit 2 [Source:HGNC Symbol;Acc:HGNC:28962]	839	5190	3835	5375	2064	2473	2442	298.24	174.16	176.75	78.4	105.32	99.38	216.383	94.3667	1.87395	0.906081	2.54042e-20	3.36746e-18	no	up	NP_055567.2(signal peptidase complex subunit 2 [Homo sapiens])	GO:0005787(cellular_component:signal peptidase complex); GO:0016021(cellular_component:integral component of membrane); GO:0045047(biological_process:protein targeting to ER); GO:0005789(cellular_component:endoplasmic reticulum membrane); GO:0008233(molecular_function:peptidase activity); GO:0006465(biological_process:signal peptide processing)	K12947	SPCS2, SPC2	map03060(Protein export)	3JAZ9(U:Intracellular trafficking, secretion, and vesicular transport)	3JAZ9(signal peptide processing)	PF06703(SPC25:Microsomal signal peptidase 25 kDa subunit (SPC25))	Q15005(Signal peptidase complex subunit 2 OS=Homo sapiens OX=9606 GN=SPCS2 PE=1 SV=3)	9789
ENSG00000168874	ATOH8	atonal bHLH transcription factor 8 [Source:HGNC Symbol;Acc:HGNC:24126]	5658	118	84	85	326	332	292	3.04	3.25	2.69	8.65	9.37	6.75	2.99333	8.25667	0.275882	-1.85788	2.94923e-20	3.88063e-18	yes	down	NP_116216(protein atonal homolog 8 [Homo sapiens])	GO:0033613(molecular_function:activating transcription factor binding); GO:0030154(biological_process:cell differentiation); GO:0035148(biological_process:tube formation); GO:0010629(biological_process:negative regulation of gene expression); GO:1902895(biological_process:positive regulation of pri-miRNA transcription from RNA polymerase II promoter); GO:0070888(molecular_function:E-box binding);…	K09084	ATOH8		3J8M7(K:Transcription)	3J8M7(myoblast proliferation)	PF00010(HLH:Helix-loop-helix DNA-binding domain)	Q96SQ7(Protein atonal homolog 8 OS=Homo sapiens OX=9606 GN=ATOH8 PE=2 SV=2)	84913
ENSG00000158711	ELK4	ETS transcription factor ELK4 [Source:HGNC Symbol;Acc:HGNC:3326]	2535	4048	3481	4948.68	1707	2024	2255.18	26.16	27.06	30.21	12.86	14.8	15.97	27.81	14.5433	1.8946	0.921891	3.32398e-20	4.34179e-18	no	up	NP_001964.2(ETS domain-containing protein Elk-4 isoform a [Homo sapiens])	GO:0000122(biological_process:negative regulation of transcription from RNA polymerase II promoter); GO:0003700(molecular_function:transcription factor activity, sequence-specific DNA binding); GO:0005829(cellular_component:cytosol); GO:0030154(biological_process:cell differentiation); GO:0001228(molecular_function:transcriptional activator activity, RNA polymerase II transcription regulatory reg…	K04376	ELK4, SAP1	map05166(Human T-cell leukemia virus 1 infection); map05202(Transcriptional misregulation in cancer); map04010(MAPK signaling pathway)	3J7C6(K:Transcription)	3J7C6(histone H3 deacetylation)	PF00178(Ets:Ets-domain)	P28324(ETS domain-containing protein Elk-4 OS=Homo sapiens OX=9606 GN=ELK4 PE=1 SV=3)	2005
ENSG00000136048	DRAM1	DNA damage regulated autophagy modulator 1 [Source:HGNC Symbol;Acc:HGNC:25645]	3279	1182	1032	1338	494	542	586	24.1	24.98	27.93	10.93	14.83	12.95	25.67	12.9033	1.99415	0.995774	3.7675e-20	4.88547e-18	no	up	NP_060840(DNA damage-regulated autophagy modulator protein 1 [Homo sapiens])	GO:0005737(cellular_component:cytoplasm); GO:0006914(biological_process:autophagy); GO:0006915(biological_process:apoptotic process); GO:0005764(cellular_component:lysosome); GO:0005765(cellular_component:lysosomal membrane); GO:0010506(biological_process:regulation of autophagy); GO:0016021(cellular_component:integral component of membrane)	K21955	DRAM1		3J1VS(L:Replication, recombination and repair)	3J1VS(regulation of autophagy)	PF10277(Frag1:Frag1/DRAM/Sfk1 family)	Q8N682(DNA damage-regulated autophagy modulator protein 1 OS=Homo sapiens OX=9606 GN=DRAM1 PE=1 SV=1)	55332
ENSG00000171223	JUNB	JunB proto-oncogene, AP-1 transcription factor subunit [Source:HGNC Symbol;Acc:HGNC:6205]	1830	1743.95	1574	1781	3530	3210	2869	64.5	72.91	65.14	154.07	138.31	119.66	67.5167	137.347	0.483068	-1.0497	4.04802e-20	5.21146e-18	yes	down	NP_002220(transcription factor jun-B [Homo sapiens])	GO:0019221(biological_process:cytokine-mediated signaling pathway); GO:0000790(cellular_component:nuclear chromatin); GO:0009314(biological_process:response to radiation); GO:0060716(biological_process:labyrinthine layer blood vessel development); GO:0000785(cellular_component:chromatin); GO:0003677(molecular_function:DNA binding); GO:0060136(biological_process:embryonic process involved in femal…	K09028	JUNB	map04380(Osteoclast differentiation); map04935(Growth hormone synthesis, secretion and action); map04668(TNF signaling pathway)	3J2HC(K:Transcription)	3J2HC(osteoblast proliferation)	PF00170(bZIP_1:bZIP transcription factor); PF03957(Jun:Jun-like transcription factor); PF07716(bZIP_2:Basic region leucine zipper); PF03131(bZIP_Maf:bZIP Maf transcription factor)	P17275(Transcription factor jun-B OS=Homo sapiens OX=9606 GN=JUNB PE=1 SV=1)	3726
ENSG00000127022	CANX	calnexin [Source:HGNC Symbol;Acc:HGNC:1473]	5030	46640	44748	57378.4	23253.5	26695	28899	646.48	829.46	803.58	364.19	424.87	444.74	759.84	411.267	1.72036	0.782709	4.39543e-20	5.6183e-18	no	up	NP_001350924.1(calnexin isoform c precursor [Homo sapiens])	GO:0006457(biological_process:protein folding); GO:0005783(cellular_component:endoplasmic reticulum); GO:0016021(cellular_component:integral component of membrane); GO:0016020(cellular_component:membrane); GO:0051082(molecular_function:unfolded protein binding); GO:0005509(molecular_function:calcium ion binding)				3J96F(O:Posttranslational modification, protein turnover, chaperones)	3J96F(clathrin-dependent endocytosis)	PF00262(Calreticulin:Calreticulin family); PF00029(Connexin:Connexin)	A0A7P0TAE9(Calnexin OS=Homo sapiens OX=9606 GN=CANX PE=1 SV=1)
ENSG00000223573	TINCR	TINCR ubiquitin domain containing [Source:HGNC Symbol;Acc:HGNC:14607]	603	358.03	339.32	413.8	805	701	789.84	6.46	7.51	8.74	23.26	16.6	16.26	7.57	18.7067	0.440331	-1.18334	4.66707e-20	5.92321e-18	yes	down	NP_001383338.1(TINCR ubiquitin domain containing isoform 2 [Homo sapiens])	GO:0005515(molecular_function:protein binding)				3JAJJ(O:Posttranslational modification, protein turnover, chaperones); 3JKEA(S:Function unknown)	3JAJJ(protein modification by small protein conjugation); 3JKEA(Pfam:GVQW)	PF00240(ubiquitin:Ubiquitin family)	A0A2R8Y7D0(TINCR ubiquitin domain-containing OS=Homo sapiens OX=9606 GN=TINCR PE=1 SV=1)
ENSG00000162639	HENMT1	HEN methyltransferase 1 [Source:HGNC Symbol;Acc:HGNC:26400]	1717	2122	1628	2113	815	979	935	88.16	84.15	87.96	39.92	46.65	43.96	86.7567	43.51	1.95584	0.967787	5.7188e-20	7.2069e-18	no	up	KAI2518163.1(HEN methyltransferase 1 [Homo sapiens])	GO:0005737(cellular_component:cytoplasm); GO:0034587(biological_process:piRNA metabolic process); GO:0043186(cellular_component:P granule); GO:0030422(biological_process:production of siRNA involved in RNA interference); GO:0005634(cellular_component:nucleus); GO:0008173(molecular_function:RNA methyltransferase activity); GO:0008171(molecular_function:O-methyltransferase activity); GO:0003723(mol…	K20798	HENMT1		3J2I2(S:Function unknown)	3J2I2(HEN1 methyltransferase homolog 1)	PF13489(Methyltransf_23:Methyltransferase domain); PF13847(Methyltransf_31:Methyltransferase domain)	Q5T8I9(Small RNA 2'-O-methyltransferase OS=Homo sapiens OX=9606 GN=HENMT1 PE=1 SV=1)	113802
ENSG00000161714	PLCD3	phospholipase C delta 3 [Source:HGNC Symbol;Acc:HGNC:9061]	6132	2191	1944.58	2252	4056.49	3591.01	3575.01	43.85	59.72	50.55	67.74	60.21	54.36	51.3733	60.77	0.518273	-0.948216	5.86103e-20	7.33449e-18	no	down	NP_588614(1-phosphatidylinositol 4,5-bisphosphate phosphodiesterase delta-3 [Homo sapiens])	GO:0042127(biological_process:regulation of cell proliferation); GO:0004435(molecular_function:phosphatidylinositol phospholipase C activity); GO:0001525(biological_process:angiogenesis); GO:0005829(cellular_component:cytosol); GO:0032154(cellular_component:cleavage furrow); GO:0043647(biological_process:inositol phosphate metabolic process); GO:0016042(biological_process:lipid catabolic process)…	K05857	PLCD	map00562(Inositol phosphate metabolism); map04919(Thyroid hormone signaling pathway); map05131(Shigellosis); map04020(Calcium signaling pathway); map04070(Phosphatidylinositol signaling system); map04933(AGE-RAGE signaling pathway in diabetic complications)	3J1Z9(I:Lipid transport and metabolism)	3J1Z9(phosphatidylinositol phospholipase C activity)	PF00168(C2:C2 domain); PF14788(EF-hand_10:EF hand); PF00387(PI-PLC-Y:Phosphatidylinositol-specific phospholipase C, Y domain); PF00388(PI-PLC-X:Phosphatidylinositol-specific phospholipase C, X domain); PF09279(EF-hand_like:Phosphoinositide-specific phospholipase C, efhand-like); PF13405(EF-hand_6:EF-hand domain)	Q8N3E9(1-phosphatidylinositol 4,5-bisphosphate phosphodiesterase delta-3 OS=Homo sapiens OX=9606 GN=PLCD3 PE=1 SV=3)	113026
ENSG00000014216	CAPN1	calpain 1 [Source:HGNC Symbol;Acc:HGNC:1476]	2952	1010	932	978	1999	1719	1859	23.12	30.7	24.77	59.56	50.53	52.45	26.1967	54.18	0.478585	-1.06315	5.95038e-20	7.39459e-18	yes	down	NP_005177(calpain-1 catalytic subunit [Homo sapiens])	GO:0032801(biological_process:receptor catabolic process); GO:1904813(cellular_component:ficolin-1-rich granule lumen); GO:0005925(cellular_component:focal adhesion); GO:0005737(cellular_component:cytoplasm); GO:0070062(cellular_component:extracellular exosome); GO:0016020(cellular_component:membrane); GO:0005739(cellular_component:mitochondrion); GO:0005509(molecular_function:calcium ion binding…	K01367	CAPN1	map05010(Alzheimer disease); map04218(Cellular senescence); map05131(Shigellosis); map04210(Apoptosis); map04217(Necroptosis); map04141(Protein processing in endoplasmic reticulum)	3J3J6(O:Posttranslational modification, protein turnover, chaperones); 3J3J6(T:Signal transduction mechanisms)	3J3J6(self proteolysis); 3J3J6(self proteolysis)	PF13833(EF-hand_8:EF-hand domain pair); PF00648(Peptidase_C2:Calpain family cysteine protease); PF01067(Calpain_III:Calpain large subunit, domain III); PF13405(EF-hand_6:EF-hand domain); PF00036(EF-hand_1:EF hand); PF13499(EF-hand_7:EF-hand domain pair)	P07384(Calpain-1 catalytic subunit OS=Homo sapiens OX=9606 GN=CAPN1 PE=1 SV=1)	823
ENSG00000257379		novel transcript	1571	446.75	388.03	480.42	151.07	144.59	133.43	19.78	21.56	21.06	7.98	7.53	6.7	20.8	7.40333	2.78717	1.4788	6.71297e-20	8.28474e-18	yes	up	BAG59482.1(unnamed protein product [Homo sapiens])	GO:0051252(biological_process:regulation of RNA metabolic process); GO:0050687(biological_process:negative regulation of defense response to virus); GO:0019899(molecular_function:enzyme binding); GO:0003677(molecular_function:DNA binding); GO:0005737(cellular_component:cytoplasm); GO:0075522(biological_process:IRES-dependent viral translational initiation); GO:0043161(biological_process:proteasom…				3J8Y0(A:RNA processing and modification)	3J8Y0(IRES-dependent viral translational initiation)		B4DLC0(cDNA FLJ58476, highly similar to Poly(rC)-binding protein 2 OS=Homo sapiens OX=9606 PE=2 SV=1)
ENSG00000092841	MYL6	myosin light chain 6 [Source:HGNC Symbol;Acc:HGNC:7587]	1221	13235.7	10305.8	13683.6	19049.2	18358.6	20218.8	1746.08	1750.26	1816.35	3599.41	3322.4	3418.72	1770.9	3446.84	0.586761	-0.769155	9.10916e-20	1.1165e-17	no	down	KAI2566322.1(myosin light chain 6 [Homo sapiens])	GO:0016459(cellular_component:myosin complex); GO:0070062(cellular_component:extracellular exosome); GO:0006936(biological_process:muscle contraction); GO:0005829(cellular_component:cytosol); GO:0016020(cellular_component:membrane); GO:0007519(biological_process:skeletal muscle tissue development); GO:0016461(cellular_component:unconventional myosin complex); GO:0030898(molecular_function:actin-d…	K12751	MYL6	map04921(Oxytocin signaling pathway); map04530(Tight junction); map04270(Vascular smooth muscle contraction)	3JNQQ(Z:Cytoskeleton); 3J5N6(Z:Cytoskeleton)	3JNQQ(actin-dependent ATPase activity); 3J5N6(actin-dependent ATPase activity)	PF13405(EF-hand_6:EF-hand domain); PF00036(EF-hand_1:EF hand); PF13499(EF-hand_7:EF-hand domain pair)	P60660(Myosin light polypeptide 6 OS=Homo sapiens OX=9606 GN=MYL6 PE=1 SV=2)	4637
ENSG00000128595	CALU	calumenin [Source:HGNC Symbol;Acc:HGNC:1458]	6081	8891	8006	10436	4293	5022	5275	197.25	183.81	192.55	72.96	87.31	90.8	191.203	83.69	1.70676	0.771262	9.46751e-20	1.15252e-17	no	up	NP_001186601(calumenin isoform d precursor [Homo sapiens])	GO:0044267(biological_process:cellular protein metabolic process); GO:0042470(cellular_component:melanosome); GO:0005783(cellular_component:endoplasmic reticulum); GO:0005794(cellular_component:Golgi apparatus); GO:0043687(biological_process:post-translational protein modification); GO:0016020(cellular_component:membrane); GO:0005788(cellular_component:endoplasmic reticulum lumen); GO:0005789(cel…	K23901	CALU		3J56U(T:Signal transduction mechanisms)	3J56U(calcium ion binding)	PF13202(EF-hand_5:EF hand); PF13833(EF-hand_8:EF-hand domain pair); PF13499(EF-hand_7:EF-hand domain pair); PF00036(EF-hand_1:EF hand); PF13405(EF-hand_6:EF-hand domain)	O43852(Calumenin OS=Homo sapiens OX=9606 GN=CALU PE=1 SV=2)	813
ENSG00000176720	BOK	BCL2 family apoptosis regulator BOK [Source:HGNC Symbol;Acc:HGNC:1087]	2626	508	451	523	1236	1037	951	12.47	13.83	12.68	35.17	29.22	26.06	12.9933	30.15	0.417657	-1.25961	9.78373e-20	1.18297e-17	yes	down	NP_115904(bcl-2-related ovarian killer protein [Homo sapiens])	GO:0016020(cellular_component:membrane); GO:0005783(cellular_component:endoplasmic reticulum); GO:0006921(biological_process:cellular component disassembly involved in execution phase of apoptosis); GO:0005794(cellular_component:Golgi apparatus); GO:0097192(biological_process:extrinsic apoptotic signaling pathway in absence of ligand); GO:0008584(biological_process:male gonad development); GO:004…	K02561	BOK	map04215(Apoptosis - multiple species); map04214(Apoptosis - fly)	3JEQZ(T:Signal transduction mechanisms)	3JEQZ(regulation of granulosa cell apoptotic process)	PF00452(Bcl-2:Apoptosis regulator proteins, Bcl-2 family)	Q9UMX3(Bcl-2-related ovarian killer protein OS=Homo sapiens OX=9606 GN=BOK PE=1 SV=1)	666
ENSG00000173801	JUP	junction plakoglobin [Source:HGNC Symbol;Acc:HGNC:6207]	3200	3569	2946	3394	6395	5913	5426	73.98	77.57	71.54	161.87	147.51	129.76	74.3633	146.38	0.508582	-0.975447	1.0962e-19	1.31654e-17	no	down	NP_001339703(junction plakoglobin [Homo sapiens])	GO:0015629(cellular_component:actin cytoskeleton); GO:0090263(biological_process:positive regulation of canonical Wnt signaling pathway); GO:0034332(biological_process:adherens junction organization); GO:0005886(cellular_component:plasma membrane); GO:0009898(cellular_component:cytoplasmic side of plasma membrane); GO:1904813(cellular_component:ficolin-1-rich granule lumen); GO:0045766(biological…	K10056	JUP	map05221(Acute myeloid leukemia); map05226(Gastric cancer); map05412(Arrhythmogenic right ventricular cardiomyopathy (ARVC)); map05202(Transcriptional misregulation in cancer); map05200(Pathways in cancer)	3J8FJ(T:Signal transduction mechanisms); 3J8FJ(Z:Cytoskeleton)	3J8FJ(desmosome assembly); 3J8FJ(desmosome assembly)	PF00514(Arm:Armadillo/beta-catenin-like repeat); PF02985(HEAT:HEAT repeat); PF03224(V-ATPase_H_N:V-ATPase subunit H); PF12717(Cnd1:non-SMC mitotic condensation complex subunit 1); PF13646(HEAT_2:HEAT repeats); PF01602(Adaptin_N:Adaptin N terminal region); PF11841(ELMO_ARM:ELMO, armadillo-like helical domain); PF09759(Atx10homo_assoc:Spinocerebellar ataxia type 10 protein domain)	P14923(Junction plakoglobin OS=Homo sapiens OX=9606 GN=JUP PE=1 SV=3)	3728
ENSG00000006611	USH1C	USH1 protein network component harmonin [Source:HGNC Symbol;Acc:HGNC:12597]	3241	249	230	243	510	533	567	8.85	11.13	8.15	30.64	29.28	22.3	9.37667	27.4067	0.410482	-1.28461	1.1498e-19	1.37171e-17	yes	down	NP_710142(harmonin isoform b3 [Homo sapiens])	GO:0007605(biological_process:sensory perception of sound); GO:0005829(cellular_component:cytosol); GO:0051015(molecular_function:actin filament binding)	K21877	USH1C		3J2Y8(V:Defense mechanisms)	3J2Y8(protein localization to microvillus)	PF00595(PDZ:PDZ domain); PF17820(PDZ_6:PDZ domain); PF02163(Peptidase_M50:Peptidase family M50); PF13180(PDZ_2:PDZ domain)	A0A0S2Z4V1(Usher syndrome 1C (Autosomal recessive, severe), isoform CRA_a (Fragment) OS=Homo sapiens OX=9606 GN=USH1C PE=2 SV=1)	10083
ENSG00000196123	KIAA0895L	KIAA0895 like [Source:HGNC Symbol;Acc:HGNC:34408]	3386	289	242	281	706	662	557	7.86	7.89	7.61	26.42	21.37	20.21	7.78667	22.6667	0.383447	-1.3829	1.17279e-19	1.38987e-17	yes	down	NP_001356615(uncharacterized protein KIAA0895-like isoform 1 [Homo sapiens])	GO:0005515(molecular_function:protein binding)				3JF3J(S:Function unknown)	3JF3J(KIAA0895-like)	PF08014(DUF1704:Domain of unknown function (DUF1704))	Q68EN5(Uncharacterized protein KIAA0895-like OS=Homo sapiens OX=9606 GN=KIAA0895L PE=1 SV=1)	653319
ENSG00000141068	KSR1	kinase suppressor of ras 1 [Source:HGNC Symbol;Acc:HGNC:6465]	6026	144.22	164.5	196.22	448.52	446.38	406.75	2	4.21	4.82	9.59	10.31	10.64	3.67667	10.18	0.352997	-1.50227	1.22641e-19	1.44386e-17	yes	down	NP_001354739(kinase suppressor of Ras 1 isoform 2 [Homo sapiens])	GO:0035556(biological_process:intracellular signal transduction); GO:0005524(molecular_function:ATP binding); GO:0004672(molecular_function:protein kinase activity)	K14958	KSR1	map05152(Tuberculosis); map04625(C-type lectin receptor signaling pathway); map04014(Ras signaling pathway)	3JETP(T:Signal transduction mechanisms)	3JETP(MAP-kinase scaffold activity)	PF13543(SAM_KSR1:SAM like domain present in kinase suppressor RAS 1); PF07714(PK_Tyr_Ser-Thr:Protein tyrosine and serine/threonine kinase); PF00069(Pkinase:Protein kinase domain); PF20406(SAM_KSR1_N:Kinase suppressor RAS 1 N-terminal helical hairpin); PF14531(Kinase-like:Kinase-like)	A8MY87(Kinase suppressor of Ras 1 (Fragment) OS=Homo sapiens OX=9606 GN=KSR1 PE=1 SV=2)	8844
ENSG00000204899	MZT1	mitotic spindle organizing protein 1 [Source:HGNC Symbol;Acc:HGNC:33830]	2231	2743	2200	3208	1152	1330	1443	80.84	81.05	93.39	39.62	45.25	47.65	85.0933	44.1733	1.88451	0.91419	1.5218e-19	1.77991e-17	no	up	NP_001065243(mitotic-spindle organizing protein 1 [Homo sapiens])	GO:0031021(cellular_component:interphase microtubule organizing center); GO:0005819(cellular_component:spindle); GO:0005813(cellular_component:centrosome); GO:0005829(cellular_component:cytosol); GO:0033566(biological_process:gamma-tubulin complex localization); GO:0008274(cellular_component:gamma-tubulin ring complex); GO:0051415(biological_process:interphase microtubule nucleation by interphase…	K18633	MZT1, GIP1, GIP2		3JHUM(S:Function unknown)	3JHUM(organizing protein 1)	PF12554(MOZART1:Mitotic-spindle organizing gamma-tubulin ring associated)	Q08AG7(Mitotic-spindle organizing protein 1 OS=Homo sapiens OX=9606 GN=MZT1 PE=1 SV=2)	440145
ENSG00000197562	RAB40C	RAB40C, member RAS oncogene family [Source:HGNC Symbol;Acc:HGNC:18285]	2717	335	305	350	773	755	644	8.86	10.31	9.37	25.79	23.56	18.51	9.51333	22.62	0.414845	-1.26936	1.55089e-19	1.80215e-17	yes	down	NP_001166134(ras-related protein Rab-40C isoform a [Homo sapiens])	GO:0032482(biological_process:Rab protein signal transduction); GO:0006886(biological_process:intracellular protein transport); GO:0003924(molecular_function:GTPase activity); GO:0000139(cellular_component:Golgi membrane); GO:0016567(biological_process:protein ubiquitination); GO:0019003(molecular_function:GDP binding); GO:0005886(cellular_component:plasma membrane); GO:0048471(cellular_component…	K07928	RAB40		3JC24(U:Intracellular trafficking, secretion, and vesicular transport)	3JC24(multi-organism toxin transport)	PF07525(SOCS_box:SOCS box); PF00071(Ras:Ras family); PF08477(Roc:Ras of Complex, Roc, domain of DAPkinase); PF00025(Arf:ADP-ribosylation factor family)	Q96S21(Ras-related protein Rab-40C OS=Homo sapiens OX=9606 GN=RAB40C PE=1 SV=1)	57799
ENSG00000123080	CDKN2C	cyclin dependent kinase inhibitor 2C [Source:HGNC Symbol;Acc:HGNC:1789]	2904	875	754.41	839.48	1553.29	1483	1471.91	39.7	40.26	37.94	75.08	71.96	69.11	39.3	72.05	0.499578	-1.00122	1.56213e-19	1.8035e-17	yes	down	NP_001253.1(cyclin-dependent kinase 4 inhibitor C [Homo sapiens])	GO:0005737(cellular_component:cytoplasm); GO:0007050(biological_process:cell cycle arrest); GO:0042326(biological_process:negative regulation of phosphorylation); GO:2000134(biological_process:negative regulation of G1/S transition of mitotic cell cycle); GO:0030308(biological_process:negative regulation of cell growth); GO:0008285(biological_process:negative regulation of cell proliferation); GO…	K06622	CDKN2C, P18, INK4C	map04110(Cell cycle); map05166(Human T-cell leukemia virus 1 infection); map04934(Cushing syndrome); map05202(Transcriptional misregulation in cancer); map01522(Endocrine resistance)	3J24E(S:Function unknown)	3J24E(Cyclin-dependent kinase 4 inhibitor C)	PF13857(Ank_5:Ankyrin repeats (many copies)); PF13637(Ank_4:Ankyrin repeats (many copies)); PF12796(Ank_2:Ankyrin repeats (3 copies)); PF00023(Ank:Ankyrin repeat); PF13606(Ank_3:Ankyrin repeat)	P42773(Cyclin-dependent kinase 4 inhibitor C OS=Homo sapiens OX=9606 GN=CDKN2C PE=1 SV=1)	1031
ENSG00000099849	RASSF7	Ras association domain family member 7 [Source:HGNC Symbol;Acc:HGNC:1166]	2017	201	161	232	533	448	468	9.11	9.06	12.71	28.24	23.86	26.08	10.2933	26.06	0.370725	-1.43158	1.58063e-19	1.81317e-17	yes	down	NP_003466(ras association domain-containing protein 7 isoform 1 [Homo sapiens])	GO:0005737(cellular_component:cytoplasm); GO:0070507(biological_process:regulation of microtubule cytoskeleton organization); GO:0006915(biological_process:apoptotic process); GO:0007165(biological_process:signal transduction); GO:0005815(cellular_component:microtubule organizing center)	K09855	RASSF7_8		3JDIV(W:Extracellular structures)	3JDIV(regulation of microtubule cytoskeleton organization)	PF00788(RA:Ras association (RalGDS/AF-6) domain)	Q02833(Ras association domain-containing protein 7 OS=Homo sapiens OX=9606 GN=RASSF7 PE=1 SV=1)	8045
ENSG00000004399	PLXND1	plexin D1 [Source:HGNC Symbol;Acc:HGNC:9107]	6913	1062	1163	1319	2454	2167	2135	39.41	39.18	37.04	65.85	54.3	61.87	38.5433	60.6733	0.478001	-1.06491	2.10684e-19	2.4014e-17	yes	down	NP_055918(plexin-D1 precursor [Homo sapiens])	GO:0007162(biological_process:negative regulation of cell adhesion); GO:0060976(biological_process:coronary vasculature development); GO:0001525(biological_process:angiogenesis); GO:0043087(biological_process:regulation of GTPase activity); GO:0007416(biological_process:synapse assembly); GO:0043542(biological_process:endothelial cell migration); GO:0032092(biological_process:positive regulation …	K06822	PLXND		3J21P(T:Signal transduction mechanisms)	3J21P(dichotomous subdivision of terminal units involved in salivary gland branching)	PF01833(TIG:IPT/TIG domain); PF01437(PSI:Plexin repeat); PF17960(TIG_plexin:TIG domain); PF01403(Sema:Sema domain); PF08337(Plexin_cytopl:Plexin cytoplasmic RasGAP domain); PF20170(Plexin_RBD:Plexin cytoplasmic RhoGTPase-binding domain)	Q9Y4D7(Plexin-D1 OS=Homo sapiens OX=9606 GN=PLXND1 PE=1 SV=3)	23129
ENSG00000143891	GALM	galactose mutarotase [Source:HGNC Symbol;Acc:HGNC:24063]	2277	479	426	509	923	825	1020	15.87	19.57	17.04	38.33	35.15	42.65	17.4933	38.71	0.465913	-1.10187	2.23243e-19	2.52844e-17	yes	down	NP_620156(aldose 1-epimerase [Homo sapiens])	GO:0005737(cellular_component:cytoplasm); GO:0070062(cellular_component:extracellular exosome); GO:0004034(molecular_function:aldose 1-epimerase activity); GO:0033499(biological_process:galactose catabolic process via UDP-galactose); GO:0030246(molecular_function:carbohydrate binding); GO:0006012(biological_process:galactose metabolic process); GO:0006006(biological_process:glucose metabolic proc…	K01785	galM, GALM	map00010(Glycolysis / Gluconeogenesis); map00052(Galactose metabolism)	3J7WK(G:Carbohydrate transport and metabolism)	3J7WK(aldose 1-epimerase activity)	PF01263(Aldose_epim:Aldose 1-epimerase)	Q96C23(Galactose mutarotase OS=Homo sapiens OX=9606 GN=GALM PE=1 SV=1)	130589
ENSG00000228253	MT-ATP8	mitochondrially encoded ATP synthase membrane subunit 8 [Source:HGNC Symbol;Acc:HGNC:7415]	207	5402	5594	3845	508	696	874	27057.2	42607.5	22304.2	12495.4	12408.4	14476	30656.3	13126.6	6.69321	2.7427	2.2587e-19	2.5421e-17	yes	up	YP_003024030(ATP synthase F0 subunit 8 [Homo sapiens])	GO:0016021(cellular_component:integral component of membrane); GO:0000276(cellular_component:mitochondrial proton-transporting ATP synthase complex, coupling factor F(o)); GO:0005753(cellular_component:mitochondrial proton-transporting ATP synthase complex); GO:0005743(cellular_component:mitochondrial inner membrane); GO:0022857(molecular_function:transmembrane transporter activity); GO:0042407(b…	K02125	ATPeF08, MTATP8, ATP8	map04714(Thermogenesis); map05012(Parkinson disease); map05010(Alzheimer disease); map05016(Huntington disease); map05014(Amyotrophic lateral sclerosis (ALS)); map00190(Oxidative phosphorylation); map05020(Prion diseases)	3JIB2(C:Energy production and conversion)	3JIB2(ATP synthesis coupled proton transport)	PF00895(ATP-synt_8:ATP synthase protein 8)	P03928(ATP synthase protein 8 OS=Homo sapiens OX=9606 GN=MT-ATP8 PE=1 SV=1)	4509
ENSG00000198736	MSRB1	methionine sulfoxide reductase B1 [Source:HGNC Symbol;Acc:HGNC:14133]	847	254	209	236	514	510	537	15.22	15.01	13.35	35.85	34.99	35.44	14.5267	35.4267	0.408739	-1.29075	2.6106e-19	2.88374e-17	yes	down	NP_057416.1(methionine-R-sulfoxide reductase B1 isoform 1 [Homo sapiens])	GO:0033743(molecular_function:peptide-methionine (R)-S-oxide reductase activity); GO:0033745(molecular_function:L-methionine-(R)-S-oxide reductase activity); GO:0070191(molecular_function:methionine-R-sulfoxide reductase activity); GO:0015629(cellular_component:actin cytoskeleton); GO:0045087(biological_process:innate immune response); GO:0003779(molecular_function:actin binding); GO:0008270(mole…	K07305	msrB		3JH1G(O:Posttranslational modification, protein turnover, chaperones)	3JH1G(methionine-R-sulfoxide reductase activity)	PF01641(SelR:SelR domain)	Q9NZV6(Methionine-R-sulfoxide reductase B1 OS=Homo sapiens OX=9606 GN=MSRB1 PE=1 SV=3)	51734
ENSG00000204389	HSPA1A	heat shock protein family A (Hsp70) member 1A [Source:HGNC Symbol;Acc:HGNC:5232]	2400	4378.04	3510.04	4048.47	1978.09	1680.37	1861.05	121.84	119.15	108.86	62.55	52.56	56.5	116.617	57.2033	1.97088	0.978843	2.60013e-19	2.88374e-17	no	up	NP_005336(heat shock 70 kDa protein 1A [Homo sapiens])	GO:0042623(molecular_function:ATPase activity, coupled); GO:0046034(biological_process:ATP metabolic process); GO:0034605(biological_process:cellular response to heat); GO:0072562(cellular_component:blood microparticle); GO:0016235(cellular_component:aggresome); GO:0005814(cellular_component:centriole); GO:0016887(molecular_function:ATPase activity); GO:0005813(cellular_component:centrosome); GO:…	K03283	HSPA1s	map05162(Measles); map05145(Toxoplasmosis); map04915(Estrogen signaling pathway); map04010(MAPK signaling pathway); map03040(Spliceosome); map05134(Legionellosis); map04213(Longevity regulating pathway - multiple species); map04144(Endocytosis); map04612(Antigen processing and presentation); map04141(Protein processing in endoplasmic reticulum); map05020(Prion diseases)	3JAYA(O:Posttranslational modification, protein turnover, chaperones)	3JAYA(Heat shock 70 kDa protein)	PF00012(HSP70:Hsp70 protein); PF06723(MreB_Mbl:MreB/Mbl protein)	P0DMV8(Heat shock 70 kDa protein 1A OS=Homo sapiens OX=9606 GN=HSPA1A PE=1 SV=1)	3303
ENSG00000001617	SEMA3F	semaphorin 3F [Source:HGNC Symbol;Acc:HGNC:10728]	3607	328	288	354	664	631	669	6.69	8.01	7.67	16.35	15.47	15.81	7.45667	15.8767	0.449559	-1.15342	2.59603e-19	2.88374e-17	yes	down	NP_004177(semaphorin-3F isoform 1 precursor [Homo sapiens])	GO:0021785(biological_process:branchiomotor neuron axon guidance); GO:0050919(biological_process:negative chemotaxis); GO:0007411(biological_process:axon guidance); GO:0036486(biological_process:ventral trunk neural crest cell migration); GO:0097491(biological_process:sympathetic neuron projection guidance); GO:0097490(biological_process:sympathetic neuron projection extension); GO:0005615(cellul…	K06840	SEMA3	map04360(Axon guidance)	3JCVX(T:Signal transduction mechanisms)	3JCVX(Sema domain, immunoglobulin domain (Ig), short basic domain, secreted, (semaphorin) 3F)	PF01403(Sema:Sema domain); PF13927(Ig_3:Immunoglobulin domain); PF07679(I-set:Immunoglobulin I-set domain); PF00047(ig:Immunoglobulin domain); PF18452(Ig_6:Immunoglobulin domain)	Q13275(Semaphorin-3F OS=Homo sapiens OX=9606 GN=SEMA3F PE=2 SV=2)	6405
ENSG00000158106	RHPN1	rhophilin Rho GTPase binding protein 1 [Source:HGNC Symbol;Acc:HGNC:19973]	3695	248	201	194	694	505	572	5.16	5.81	3.81	18.09	13.01	14.15	4.92667	15.0833	0.331708	-1.59202	2.89194e-19	3.17493e-17	yes	down	NP_443156(rhophilin-1 [Homo sapiens])	GO:0005829(cellular_component:cytosol); GO:0007165(biological_process:signal transduction)	K25638	RHPN1		3J3XE(S:Function unknown)	3J3XE(Rhophilin Rho GTPase binding protein 1)	PF03097(BRO1:BRO1-like domain); PF00595(PDZ:PDZ domain); PF02185(HR1:Hr1 repeat); PF17820(PDZ_6:PDZ domain); PF02163(Peptidase_M50:Peptidase family M50); PF13180(PDZ_2:PDZ domain)	Q8TCX5(Rhophilin-1 OS=Homo sapiens OX=9606 GN=RHPN1 PE=1 SV=2)	114822
ENSG00000060491	OGFR	opioid growth factor receptor [Source:HGNC Symbol;Acc:HGNC:15768]	2410	1236	1325	1341	2899	2452	2405	32.56	41.92	33.25	83.48	71.6	68.09	35.91	74.39	0.460008	-1.12027	3.44166e-19	3.7554e-17	yes	down	NP_031372(opioid growth factor receptor [Homo sapiens])	GO:0005737(cellular_component:cytoplasm); GO:0016020(cellular_component:membrane); GO:0005634(cellular_component:nucleus); GO:0001558(biological_process:regulation of cell growth); GO:0004985(molecular_function:opioid receptor activity)				3J38K(O:Posttranslational modification, protein turnover, chaperones)	3J38K(Opioid growth factor receptor)	PF04680(OGFr_III:Opioid growth factor receptor repeat); PF04664(OGFr_N:Opioid growth factor receptor (OGFr) conserved region)	Q9NZT2(Opioid growth factor receptor OS=Homo sapiens OX=9606 GN=OGFR PE=1 SV=3)	11054
ENSG00000142102	PGGHG	protein-glucosylgalactosylhydroxylysine glucosidase [Source:HGNC Symbol;Acc:HGNC:26210]	3062	274	324	332	858	733	671	6.12	10.99	9.3	22.97	20.84	19.33	8.80333	21.0467	0.37531	-1.41385	3.58601e-19	3.88919e-17	yes	down	KAI2557795.1(protein-glucosylgalactosylhydroxylysine glucosidase [Homo sapiens])	GO:0047402(molecular_function:protein-glucosylgalactosylhydroxylysine glucosidase activity); GO:0005829(cellular_component:cytosol); GO:0005975(biological_process:carbohydrate metabolic process); GO:0004553(molecular_function:hydrolase activity, hydrolyzing O-glycosyl compounds)	K22078	PGGHG, ATHL1		3JCXU(G:Carbohydrate transport and metabolism)	3JCXU(Acid trehalase-like)	PF03632(Glyco_hydro_65m:Glycosyl hydrolase family 65 central catalytic domain)	Q32M88(Protein-glucosylgalactosylhydroxylysine glucosidase OS=Homo sapiens OX=9606 GN=PGGHG PE=1 SV=2)	80162
ENSG00000155366	RHOC	ras homolog family member C [Source:HGNC Symbol;Acc:HGNC:669]	786	1702	1426	1641.84	2774	2605	2698.75	142.45	143.91	141.18	264.85	241.54	235.56	142.513	247.317	0.53844	-0.893142	3.65114e-19	3.93598e-17	no	down	NP_001036143.1(rho-related GTP-binding protein RhoC precursor [Homo sapiens])	GO:0060193(biological_process:positive regulation of lipase activity); GO:0032420(cellular_component:stereocilium); GO:0005886(cellular_component:plasma membrane); GO:0005737(cellular_component:cytoplasm); GO:0070062(cellular_component:extracellular exosome); GO:0030950(biological_process:establishment or maintenance of actin cytoskeleton polarity); GO:0051496(biological_process:positive regulati…	K07857	RHOC		3JCCR(U:Intracellular trafficking, secretion, and vesicular transport); 3J7I7(U:Intracellular trafficking, secretion, and vesicular transport)	3JCCR(skeletal muscle satellite cell migration); 3J7I7(mitotic cleavage furrow formation)	PF00071(Ras:Ras family); PF08477(Roc:Ras of Complex, Roc, domain of DAPkinase); PF00025(Arf:ADP-ribosylation factor family)	P08134(Rho-related GTP-binding protein RhoC OS=Homo sapiens OX=9606 GN=RHOC PE=1 SV=1)	389
ENSG00000133657	ATP13A3	ATPase 13A3 [Source:HGNC Symbol;Acc:HGNC:24113]	7538	2191	2190	2968	1062	1226	1196	26.32	33.19	30.17	11.7	13.7	14.13	29.8933	13.1767	1.91661	0.938554	3.97123e-19	4.2554e-17	no	up	NP_001354478.1(polyamine-transporting ATPase 13A3 isoform 2 [Homo sapiens])	GO:0006812(biological_process:cation transport); GO:0016021(cellular_component:integral component of membrane); GO:0016020(cellular_component:membrane); GO:0005623(cellular_component:cell); GO:0016887(molecular_function:ATPase activity); GO:0006874(biological_process:cellular calcium ion homeostasis); GO:0046872(molecular_function:metal ion binding); GO:0005524(molecular_function:ATP binding)	K14951	ATP13A3_4_5		3J2HA(P:Inorganic ion transport and metabolism)	3J2HA(calcium-transporting ATPase activity)	PF00690(Cation_ATPase_N:Cation transporter/ATPase, N-terminus); PF00122(E1-E2_ATPase:E1-E2 ATPase); PF12409(P5-ATPase:P5-type ATPase cation transporter); PF00702(Hydrolase:haloacid dehalogenase-like hydrolase); PF13246(Cation_ATPase:Cation transport ATPase (P-type))	Q9H7F0(Probable cation-transporting ATPase 13A3 OS=Homo sapiens OX=9606 GN=ATP13A3 PE=1 SV=4)	79572
ENSG00000137700	SLC37A4	solute carrier family 37 member 4 [Source:HGNC Symbol;Acc:HGNC:4061]	2356	333	269	388	701	627	719	10.01	8.86	10.07	21.58	18.62	22.28	9.64667	20.8267	0.438177	-1.19041	4.13566e-19	4.40522e-17	yes	down	NP_001157750(glucose-6-phosphate exchanger SLC37A4 isoform 2 [Homo sapiens])	GO:0015760(biological_process:glucose-6-phosphate transport); GO:0035435(biological_process:phosphate ion transmembrane transport); GO:0016020(cellular_component:membrane); GO:0008643(biological_process:carbohydrate transport); GO:0042593(biological_process:glucose homeostasis); GO:0061513(molecular_function:glucose 6-phosphate:inorganic phosphate antiporter activity); GO:0030176(cellular_compone…	K08171	SLC37A4	map04973(Carbohydrate digestion and absorption)	3JFJV(G:Carbohydrate transport and metabolism)	3JFJV(Solute carrier family 37 (glucose-6-phosphate transporter), member 4)	PF07690(MFS_1:Major Facilitator Superfamily)	O43826(Glucose-6-phosphate exchanger SLC37A4 OS=Homo sapiens OX=9606 GN=SLC37A4 PE=1 SV=1)	2542
ENSG00000132680	KHDC4	KH domain containing 4, pre-mRNA splicing factor [Source:HGNC Symbol;Acc:HGNC:29145]	2961	6127.04	5208	6644	3143	3444.13	3331	139.43	160.4	154.8	101.63	104.59	97.11	151.543	101.11	1.64949	0.722021	9.41313e-19	9.96734e-17	no	up	NP_055764(KH homology domain-containing protein 4 [Homo sapiens])	GO:0005737(cellular_component:cytoplasm); GO:0005634(cellular_component:nucleus); GO:0006376(biological_process:mRNA splice site selection); GO:0003723(molecular_function:RNA binding)	K25780	KHDC4, BLOM7		3J7EJ(A:RNA processing and modification)	3J7EJ(mRNA splice site selection)		Q7Z7F0(KH homology domain-containing protein 4 OS=Homo sapiens OX=9606 GN=KHDC4 PE=1 SV=1)	22889
ENSG00000277161	PIGW	phosphatidylinositol glycan anchor biosynthesis class W [Source:HGNC Symbol;Acc:HGNC:23213]	2264	797.15	594.68	800.23	274.91	296.42	314.7	25.35	22.06	27.76	9.89	10.62	10.29	25.0567	10.2667	2.24929	1.16947	9.5247e-19	1.00262e-16	yes	up	NP_848612.2(phosphatidylinositol-glycan biosynthesis class W protein [Homo sapiens])	GO:0032216(molecular_function:glucosaminyl-phosphotidylinositol O-acyltransferase activity); GO:0016021(cellular_component:integral component of membrane); GO:0005789(cellular_component:endoplasmic reticulum membrane); GO:0006505(biological_process:GPI anchor metabolic process); GO:0006506(biological_process:GPI anchor biosynthetic process); GO:0008374(molecular_function:O-acyltransferase activit…	K05283	PIGW	map00563(Glycosylphosphatidylinositol (GPI)-anchor biosynthesis)	3JD6K(I:Lipid transport and metabolism)	3JD6K(GPI anchor biosynthetic process)	PF06423(GWT1:GWT1)	Q7Z7B1(Phosphatidylinositol-glycan biosynthesis class W protein OS=Homo sapiens OX=9606 GN=PIGW PE=1 SV=1)	284098
ENSG00000044574	HSPA5	heat shock protein family A (Hsp70) member 5 [Source:HGNC Symbol;Acc:HGNC:5238]	3921	35072	32186	38044	17837	20337	21106	670.42	791.57	740.31	401.24	455.3	454.91	734.1	437.15	1.62366	0.699247	9.87297e-19	1.0332e-16	no	up	NP_005338(endoplasmic reticulum chaperone BiP precursor [Homo sapiens])	GO:0071277(biological_process:cellular response to calcium ion); GO:0005737(cellular_component:cytoplasm); GO:0071236(biological_process:cellular response to antibiotic); GO:0005783(cellular_component:endoplasmic reticulum); GO:0042623(molecular_function:ATPase activity, coupled); GO:0009986(cellular_component:cell surface); GO:0071320(biological_process:cellular response to cAMP); GO:0045296(mol…	K09490	HSPA5, BIP	map04918(Thyroid hormone synthesis); map03060(Protein export); map04612(Antigen processing and presentation); map05012(Parkinson disease); map05014(Amyotrophic lateral sclerosis (ALS)); map04141(Protein processing in endoplasmic reticulum); map05020(Prion diseases)	3JA4R(O:Posttranslational modification, protein turnover, chaperones)	3JA4R(negative regulation of IRE1-mediated unfolded protein response)	PF00012(HSP70:Hsp70 protein); PF06723(MreB_Mbl:MreB/Mbl protein); PF14450(FtsA:Cell division protein FtsA)	P11021(Endoplasmic reticulum chaperone BiP OS=Homo sapiens OX=9606 GN=HSPA5 PE=1 SV=2)	3309
ENSG00000085415	SEH1L	SEH1 like nucleoporin [Source:HGNC Symbol;Acc:HGNC:30379]	1851	1992	1655.03	2092.03	923.97	994.05	930.03	48.37	49.13	45.94	27.35	28.5	26.64	47.8133	27.4967	1.83312	0.874298	1.01712e-18	1.05822e-16	no	up	NP_001013455(nucleoporin SEH1 isoform 1 [Homo sapiens])	GO:0019083(biological_process:viral transcription); GO:1904263(biological_process:positive regulation of TORC1 signaling); GO:0034198(biological_process:cellular response to amino acid starvation); GO:0075733(biological_process:intracellular transport of virus); GO:0034629(biological_process:cellular protein complex localization); GO:0051301(biological_process:cell division); GO:0002534(biologica…	K14299	SEH1	map03013(RNA transport); map04150(mTOR signaling pathway); map05014(Amyotrophic lateral sclerosis (ALS))	3J4GQ(U:Intracellular trafficking, secretion, and vesicular transport); 3J4GQ(Y:Nuclear structure)	3J4GQ(cytokine production involved in inflammatory response); 3J4GQ(cytokine production involved in inflammatory response)	PF00400(WD40:WD domain, G-beta repeat); PF12894(ANAPC4_WD40:Anaphase-promoting complex subunit 4 WD40 domain); PF16529(Ge1_WD40:WD40 region of Ge1, enhancer of mRNA-decapping protein)	Q96EE3(Nucleoporin SEH1 OS=Homo sapiens OX=9606 GN=SEH1L PE=1 SV=3)	81929
ENSG00000129422	MTUS1	microtubule associated scaffold protein 1 [Source:HGNC Symbol;Acc:HGNC:29789]	6160	732	650	855	1157	1337	1514	11.37	10.76	11.82	18.11	20.65	22.28	11.3167	20.3467	0.508759	-0.974946	1.07015e-18	1.10695e-16	no	down	NP_001349986(microtubule-associated tumor suppressor 1 isoform 8 [Homo sapiens])	GO:0005794(cellular_component:Golgi apparatus); GO:0015630(cellular_component:microtubule cytoskeleton); GO:0005615(cellular_component:extracellular space); GO:0005730(cellular_component:nucleolus); GO:0008017(molecular_function:microtubule binding); GO:0005739(cellular_component:mitochondrion); GO:0005815(cellular_component:microtubule organizing center); GO:0005819(cellular_component:spindle); …				3JADH(S:Function unknown)	3JADH(tumor suppressor 1)		Q9ULD2(Microtubule-associated tumor suppressor 1 OS=Homo sapiens OX=9606 GN=MTUS1 PE=1 SV=2)	57509
ENSG00000030582	GRN	granulin precursor [Source:HGNC Symbol;Acc:HGNC:4601]	2130	1656	1333	1582	2915	2588	2596	57.68	61.96	64.02	128.78	113.97	115.68	61.22	119.477	0.513419	-0.961791	1.14915e-18	1.18184e-16	no	down	NP_002078(progranulin precursor [Homo sapiens])	GO:0005125(molecular_function:cytokine activity); GO:0005783(cellular_component:endoplasmic reticulum); GO:0060266(biological_process:negative regulation of respiratory burst involved in inflammatory response); GO:0007165(biological_process:signal transduction); GO:0050821(biological_process:protein stabilization); GO:1902564(biological_process:negative regulation of neutrophil activation); GO:00…	K23879	GRN		3JEX3(T:Signal transduction mechanisms)	3JEX3(male mating behavior)	PF00396(Granulin:Granulin)	P28799(Progranulin OS=Homo sapiens OX=9606 GN=GRN PE=1 SV=2)	2896
ENSG00000100065	CARD10	caspase recruitment domain family member 10 [Source:HGNC Symbol;Acc:HGNC:16422]	4111	912	1002	1143	2351	1885	1918	18.85	22.82	19.64	50.72	38.09	41.18	20.4367	43.33	0.452046	-1.14546	1.18355e-18	1.21027e-16	yes	down	NP_055365(caspase recruitment domain-containing protein 10 [Homo sapiens])	GO:0005737(cellular_component:cytoplasm); GO:1900182(biological_process:positive regulation of protein localization to nucleus); GO:0030159(molecular_function:receptor signaling complex scaffold activity); GO:0007250(biological_process:activation of NF-kappaB-inducing kinase activity); GO:0050700(molecular_function:CARD domain binding); GO:0090051(biological_process:negative regulation of cell mi…	K20912	CARD10	map04064(NF-kappa B signaling pathway)	3J753(F:Nucleotide transport and metabolism)	3J753(negative regulation of cell migration involved in sprouting angiogenesis)	PF00619(CARD:Caspase recruitment domain)	Q9BWT7(Caspase recruitment domain-containing protein 10 OS=Homo sapiens OX=9606 GN=CARD10 PE=1 SV=2)	29775
ENSG00000134013	LOXL2	lysyl oxidase like 2 [Source:HGNC Symbol;Acc:HGNC:6666]	3721	788	847	901.99	1669	1476	1608	15.92	22.8	16.74	47.23	35.88	42.11	18.4867	41.74	0.48805	-1.0349	1.19473e-18	1.21475e-16	yes	down	NP_002309(lysyl oxidase homolog 2 precursor [Homo sapiens])	GO:0016020(cellular_component:membrane); GO:0005783(cellular_component:endoplasmic reticulum); GO:0000785(cellular_component:chromatin); GO:0001837(biological_process:epithelial to mesenchymal transition); GO:0001666(biological_process:response to hypoxia); GO:0070492(molecular_function:oligosaccharide binding); GO:0043542(biological_process:endothelial cell migration); GO:0005615(cellular_compon…	K00280	LOXL2_3_4		3JCKQ(T:Signal transduction mechanisms)	3JCKQ(peptidyl-lysine oxidation)	PF00530(SRCR:Scavenger receptor cysteine-rich domain); PF01186(Lysyl_oxidase:Lysyl oxidase ); PF01186(Lysyl_oxidase:Lysyl oxidase); PF15494(SRCR_2:Scavenger receptor cysteine-rich domain); PF09272(Hepsin-SRCR:Hepsin, SRCR domain)	Q9Y4K0(Lysyl oxidase homolog 2 OS=Homo sapiens OX=9606 GN=LOXL2 PE=1 SV=1)	4017
ENSG00000104081	BMF	Bcl2 modifying factor [Source:HGNC Symbol;Acc:HGNC:24132]	4692	29.66	31	40	163	143	162	0.72	0.52	0.53	3.61	2.84	2.83	0.59	3.09333	0.196124	-2.35016	1.21354e-18	1.22691e-16	yes	down	NP_001003940(bcl-2-modifying factor isoform bmf-1 [Homo sapiens])	GO:0016459(cellular_component:myosin complex); GO:0005829(cellular_component:cytosol); GO:0034644(biological_process:cellular response to UV); GO:0090200(biological_process:positive regulation of release of cytochrome c from mitochondria); GO:0001844(biological_process:protein insertion into mitochondrial membrane involved in apoptotic signaling pathway); GO:0043065(biological_process:positive re…	K17460	BMF	map05206(MicroRNAs in cancer)	3J4T5(S:Function unknown)	3J4T5(Bcl-2-modifying factor)	PF15185(BMF:Bcl-2-modifying factor, apoptosis)	Q96LC9(Bcl-2-modifying factor OS=Homo sapiens OX=9606 GN=BMF PE=1 SV=1)	90427
ENSG00000162377	COA7	cytochrome c oxidase assembly factor 7 [Source:HGNC Symbol;Acc:HGNC:25716]	3988	2810.13	2500	3368	1487	1491.6	1561.65	44.84	52.03	53.24	26.94	28.28	27.37	50.0367	27.53	1.73503	0.79496	1.22351e-18	1.23004e-16	no	up	NP_075565(cytochrome c oxidase assembly factor 7 [Homo sapiens])	GO:0005758(cellular_component:mitochondrial intermembrane space); GO:0005634(cellular_component:nucleus); GO:0005739(cellular_component:mitochondrion)	K18180	COA7, SELRC1, RESA1	map04714(Thermogenesis)	3JDVV(S:Function unknown)	3JDVV(Sel1 repeat)	PF08238(Sel1:Sel1 repeat)	Q96BR5(Cytochrome c oxidase assembly factor 7 OS=Homo sapiens OX=9606 GN=COA7 PE=1 SV=2)	65260
ENSG00000106665	CLIP2	CAP-Gly domain containing linker protein 2 [Source:HGNC Symbol;Acc:HGNC:2586]	5623	367	444	490	1023	878	922	4.26	6.76	5.58	14.97	12.23	12.81	5.53333	13.3367	0.420458	-1.24997	1.27291e-18	1.27255e-16	yes	down	NP_003379(CAP-Gly domain-containing linker protein 2 isoform 1 [Homo sapiens])	GO:0005881(cellular_component:cytoplasmic microtubule); GO:0035371(cellular_component:microtubule plus-end); GO:0008017(molecular_function:microtubule binding); GO:0051010(molecular_function:microtubule plus-end binding); GO:0005875(cellular_component:microtubule associated complex)	K10422	CLIP2, CYLN2		3JAHS(Z:Cytoskeleton)	3JAHS(microtubule plus-end binding)	PF01302(CAP_GLY:CAP-Gly domain)	Q9UDT6(CAP-Gly domain-containing linker protein 2 OS=Homo sapiens OX=9606 GN=CLIP2 PE=1 SV=1)	7461
ENSG00000237441	RGL2	ral guanine nucleotide dissociation stimulator like 2 [Source:HGNC Symbol;Acc:HGNC:9769]	2896	370.74	274	351.13	712.12	685.24	669.82	12.31	11.16	11.66	26.84	25.33	24.53	11.71	25.5667	0.437717	-1.19193	1.40274e-18	1.39455e-16	yes	down	NP_001230667(ral guanine nucleotide dissociation stimulator-like 2 isoform 2 [Homo sapiens])	GO:0005089(molecular_function:Rho guanyl-nucleotide exchange factor activity); GO:0005088(molecular_function:Ras guanyl-nucleotide exchange factor activity); GO:0010667(biological_process:negative regulation of cardiac muscle cell apoptotic process); GO:0014068(biological_process:positive regulation of phosphatidylinositol 3-kinase signaling); GO:0032485(biological_process:regulation of Ral prote…	K17636	RGL2	map04014(Ras signaling pathway)	3J2VU(T:Signal transduction mechanisms)	3J2VU(regulation of Ral protein signal transduction)	PF00618(RasGEF_N:RasGEF N-terminal motif); PF00617(RasGEF:RasGEF domain); PF00788(RA:Ras association (RalGDS/AF-6) domain)	O15211(Ral guanine nucleotide dissociation stimulator-like 2 OS=Homo sapiens OX=9606 GN=RGL2 PE=1 SV=1)	5863
ENSG00000063438	AHRR	aryl hydrocarbon receptor repressor [Source:HGNC Symbol;Acc:HGNC:346]	5661	797	779.78	913.09	1556.58	1463.13	1425.05	10.62	13.6	13.55	24.82	21.95	22.44	12.59	23.07	0.510165	-0.970964	1.4691e-18	1.45246e-16	no	down	A9YTQ3.3(RecName: Full=Aryl hydrocarbon receptor repressor; Short=AhR repressor; Short=AhRR; AltName: Full=Class E basic helix-loop-helix protein 77; Short=bHLHe77 [Homo sapiens])	GO:0006355(biological_process:regulation of transcription, DNA-templated); GO:0005634(cellular_component:nucleus); GO:0046983(molecular_function:protein dimerization activity); GO:0009410(biological_process:response to xenobiotic stimulus); GO:0006805(biological_process:xenobiotic metabolic process)				3J44R(K:Transcription)	3J44R(obsolete transcriptional repressor activity, RNA polymerase II transcription factor binding)	PF00989(PAS:PAS fold); PF00010(HLH:Helix-loop-helix DNA-binding domain)	A9YTQ3(Aryl hydrocarbon receptor repressor OS=Homo sapiens OX=9606 GN=AHRR PE=1 SV=3)
ENSG00000169692	AGPAT2	1-acylglycerol-3-phosphate O-acyltransferase 2 [Source:HGNC Symbol;Acc:HGNC:325]	1357	938	777	832	2061	1685	1591	43.06	45.39	37.62	114.28	93.33	83.51	42.0233	97.04	0.434715	-1.20186	1.49838e-18	1.47327e-16	yes	down	NP_006403.2(1-acyl-sn-glycerol-3-phosphate acyltransferase beta isoform a precursor [Homo sapiens])	GO:0006654(biological_process:phosphatidic acid biosynthetic process); GO:0006644(biological_process:phospholipid metabolic process); GO:0005783(cellular_component:endoplasmic reticulum); GO:0005789(cellular_component:endoplasmic reticulum membrane); GO:0016021(cellular_component:integral component of membrane); GO:0005886(cellular_component:plasma membrane); GO:0042493(biological_process:respons…	K13509	AGPAT1_2	map00564(Glycerophospholipid metabolism); map04072(Phospholipase D signaling pathway); map00561(Glycerolipid metabolism); map04975(Fat digestion and absorption)	3J3DF(I:Lipid transport and metabolism)	3J3DF(1-acylglycerol-3-phosphate O-acyltransferase activity)	PF01553(Acyltransferase:Acyltransferase)	O15120(1-acyl-sn-glycerol-3-phosphate acyltransferase beta OS=Homo sapiens OX=9606 GN=AGPAT2 PE=1 SV=1)	10555
ENSG00000181409	AATK	apoptosis associated tyrosine kinase [Source:HGNC Symbol;Acc:HGNC:21]	5461	1094.45	1207.99	1187.3	2474.91	2220.77	2127.81	17.96	19.88	15.43	39.1	26.06	33.66	17.7567	32.94	0.468305	-1.09448	1.5208e-18	1.48714e-16	yes	down	NP_001073864(serine/threonine-protein kinase LMTK1 isoform 1 [Homo sapiens])	GO:0004674(molecular_function:protein serine/threonine kinase activity); GO:0016021(cellular_component:integral component of membrane); GO:0048471(cellular_component:perinuclear region of cytoplasm); GO:0005524(molecular_function:ATP binding)	K17480	AATK, LMTK1		3J7CV(T:Signal transduction mechanisms)	3J7CV(protein serine/threonine kinase activity)	PF07714(PK_Tyr_Ser-Thr:Protein tyrosine and serine/threonine kinase); PF00069(Pkinase:Protein kinase domain)	Q6ZMQ8(Serine/threonine-protein kinase LMTK1 OS=Homo sapiens OX=9606 GN=AATK PE=1 SV=2)	9625
ENSG00000183671	CMKLR2	chemerin chemokine-like receptor 2 [Source:HGNC Symbol;Acc:HGNC:4463]	1557	231	206	261	53	62	52	10.63	9.46	10.53	3.56	2.75	3.15	10.2067	3.15333	3.80281	1.92707	1.70233e-18	1.65461e-16	yes	up	NP_001248382.1(G-protein coupled receptor 1 [Homo sapiens])	GO:0004930(molecular_function:G-protein coupled receptor activity); GO:0042277(molecular_function:peptide binding); GO:0043231(cellular_component:intracellular membrane-bounded organelle); GO:0007218(biological_process:neuropeptide signaling pathway); GO:0005654(cellular_component:nucleoplasm); GO:0005887(cellular_component:integral component of plasma membrane); GO:0005886(cellular_component:pla…	K04310	GPR1		3J9Z4(T:Signal transduction mechanisms)	3J9Z4(receptor 1)	PF00001(7tm_1:7 transmembrane receptor (rhodopsin family))	P46091(G-protein coupled receptor 1 OS=Homo sapiens OX=9606 GN=GPR1 PE=1 SV=2)	2825
ENSG00000166888	STAT6	signal transducer and activator of transcription 6 [Source:HGNC Symbol;Acc:HGNC:11368]	4018	2364.97	2330	3047	4353.24	4024.94	4279.06	48.84	63.54	66.25	109.41	97.36	98.42	59.5433	101.73	0.555332	-0.848577	1.71055e-18	1.65461e-16	no	down	XP_006719638.1()	GO:0045121(cellular_component:membrane raft); GO:0019221(biological_process:cytokine-mediated signaling pathway); GO:0000790(cellular_component:nuclear chromatin); GO:0033598(biological_process:mammary gland epithelial cell proliferation); GO:0007165(biological_process:signal transduction); GO:0035771(biological_process:interleukin-4-mediated signaling pathway); GO:0000122(biological_process:nega…	K11225	STAT6	map05200(Pathways in cancer); map05321(Inflammatory bowel disease (IBD)); map04659(Th17 cell differentiation); map04658(Th1 and Th2 cell differentiation); map05161(Hepatitis B); map04630(Jak-STAT signaling pathway); map04217(Necroptosis)	3JF3C(K:Transcription)	3JF3C(Signal transducer and activator of transcription 6)	PF01017(STAT_alpha:STAT protein, all-alpha domain); PF02865(STAT_int:STAT protein, protein interaction domain); PF00017(SH2:SH2 domain); PF14596(STAT6_C:STAT6 C-terminal); PF02864(STAT_bind:STAT protein, DNA binding domain)	P42226(Signal transducer and activator of transcription 6 OS=Homo sapiens OX=9606 GN=STAT6 PE=1 SV=1)	6778
ENSG00000125505	MBOAT7	membrane bound O-acyltransferase domain containing 7 [Source:HGNC Symbol;Acc:HGNC:15505]	2294	1057	828	996	1814	1636	1717	32	33.83	28.36	69.1	58.35	60.34	31.3967	62.5967	0.507404	-0.978794	1.72386e-18	1.65852e-16	no	down	NP_077274(lysophospholipid acyltransferase 7 isoform 1 [Homo sapiens])	GO:0021591(biological_process:ventricular system development); GO:0008654(biological_process:phospholipid biosynthetic process); GO:0016021(cellular_component:integral component of membrane); GO:0016020(cellular_component:membrane); GO:0021819(biological_process:layer formation in cerebral cortex); GO:0036149(biological_process:phosphatidylinositol acyl-chain remodeling); GO:0003841(molecular_fun…	K13516	MBOAT7	map00564(Glycerophospholipid metabolism)	3J9GV(S:Function unknown)	3J9GV(Membrane bound O-acyltransferase domain containing 7)	PF03062(MBOAT:MBOAT, membrane-bound O-acyltransferase family)	Q96N66(Lysophospholipid acyltransferase 7 OS=Homo sapiens OX=9606 GN=MBOAT7 PE=1 SV=2)	79143
ENSG00000234327	ZNF232-AS1	ZNF232 antisense RNA 1 [Source:HGNC Symbol;Acc:HGNC:40623]	1646	814.75	557.62	774.42	230.84	283.81	290.99	135.36	118.61	133.01	54.37	58.72	56.03	128.993	56.3733	2.42211	1.27627	1.80004e-18	1.72255e-16	yes	up	BAD18412.1(unnamed protein product [Homo sapiens])	GO:0006355(biological_process:regulation of transcription, DNA-templated); GO:0005634(cellular_component:nucleus); GO:0000785(cellular_component:chromatin); GO:0003677(molecular_function:DNA binding)				3JKBE(S:Function unknown); 3JHE1(K:Transcription)	3JKBE(Pfam:GVQW); 3JHE1(high mobility group)		A0A8I3WV00(Uncharacterized protein OS=Callithrix jacchus OX=9483 PE=4 SV=1)
ENSG00000141295	SCRN2	secernin 2 [Source:HGNC Symbol;Acc:HGNC:30381]	1745	386	349	392	860	760	729	18.84	23.64	21.41	53.64	43.25	44.71	21.2967	47.2	0.436938	-1.1945	2.12907e-18	2.02658e-16	yes	down	EAW94790.1(secernin 2, isoform CRA_a [Homo sapiens])	GO:0006887(biological_process:exocytosis); GO:0016805(molecular_function:dipeptidase activity); GO:0070062(cellular_component:extracellular exosome)	K14358	SCRN		3JDGD(E:Amino acid transport and metabolism)	3JDGD(dipeptidase activity)	PF03577(Peptidase_C69:Peptidase family C69); PF03417(AAT:Acyl-coenzyme A:6-aminopenicillanic acid acyl-transferase)	Q96FV2(Secernin-2 OS=Homo sapiens OX=9606 GN=SCRN2 PE=1 SV=3)	90507
ENSG00000166598	HSP90B1	heat shock protein 90 beta family member 1 [Source:HGNC Symbol;Acc:HGNC:12028]	2831	27847.4	25019	31923.5	13056	15824.1	16815.8	647.56	736.25	741.09	347.99	428.62	449.03	708.3	408.547	1.69309	0.759655	2.3293e-18	2.20544e-16	no	up	XP_004446859.2(endoplasmin [Dasypus novemcinctus])	GO:0042470(cellular_component:melanosome); GO:0006457(biological_process:protein folding); GO:0019899(molecular_function:enzyme binding); GO:0000166(molecular_function:nucleotide binding); GO:0140662(deleted:old GO); GO:0051082(molecular_function:unfolded protein binding); GO:0016887(molecular_function:ATPase activity); GO:0005524(molecular_function:ATP binding)				3J3TY(O:Posttranslational modification, protein turnover, chaperones)	3J3TY(heat shock protein 90kDa beta (Grp94), member 1)	PF00183(HSP90:Hsp90 protein); PF02518(HATPase_c:Histidine kinase-, DNA gyrase B-, and HSP90-like ATPase); PF13589(HATPase_c_3:Histidine kinase-, DNA gyrase B-, and HSP90-like ATPase)	A0A7P0TAT8(Endoplasmin OS=Homo sapiens OX=9606 GN=HSP90B1 PE=1 SV=1)
ENSG00000166106	ADAMTS15	ADAM metallopeptidase with thrombospondin type 1 motif 15 [Source:HGNC Symbol;Acc:HGNC:16305]	6006	190	152	214	439	423	420	1.92	1.91	2.13	5.04	4.83	4.69	1.98667	4.85333	0.393076	-1.34712	2.59388e-18	2.44303e-16	yes	down	XP_005271476(A disintegrin and metalloproteinase with thrombospondin motifs 15 isoform X1 [Homo sapiens])	GO:0004222(molecular_function:metalloendopeptidase activity); GO:0005615(cellular_component:extracellular space); GO:0050840(molecular_function:extracellular matrix binding); GO:0009986(cellular_component:cell surface); GO:0062023(cellular_component:collagen-containing extracellular matrix); GO:0008270(molecular_function:zinc ion binding); GO:0008201(molecular_function:heparin binding)	K08629	ADAMTS15		3J8C8(O:Posttranslational modification, protein turnover, chaperones)	3J8C8(extracellular matrix binding)	PF00090(TSP_1:Thrombospondin type 1 domain); PF17771(ADAM_CR_2:ADAM cysteine-rich domain); PF01562(Pep_M12B_propep:Reprolysin family propeptide); PF01421(Reprolysin:Reprolysin (M12B) family zinc metalloprotease ); PF05986(ADAM_spacer1:ADAM-TS Spacer 1); PF05986(ADAMTS_spacer1:ADAM-TS Spacer 1); PF19030(TSP1_ADAMTS:Thrombospondin type 1 domain); PF17771(ADAMTS_CR_2:ADAMTS cysteine-rich domain 2); …	Q8TE58(A disintegrin and metalloproteinase with thrombospondin motifs 15 OS=Homo sapiens OX=9606 GN=ADAMTS15 PE=2 SV=1)	170689
ENSG00000160789	LMNA	lamin A/C [Source:HGNC Symbol;Acc:HGNC:6636]	2826	10752	11243	12544	21491	18954	18696	284.8	379.64	327.85	648.34	567.17	544.96	330.763	586.823	0.532576	-0.908942	3.24081e-18	3.03635e-16	no	down	KAI2519628.1(lamin A/C [Homo sapiens])	GO:0005882(cellular_component:intermediate filament); GO:0005652(cellular_component:nuclear lamina)				3J928(D:Cell cycle control, cell division, chromosome partitioning); 3J928(Y:Nuclear structure)	3J928(negative regulation of adipose tissue development); 3J928(negative regulation of adipose tissue development)	PF00038(Filament:Intermediate filament protein); PF00932(LTD:Lamin Tail Domain); PF07926(TPR_MLP1_2:TPR/MLP1/MLP2-like protein)	A0A6Q8PFJ0(Prelamin-A/C OS=Homo sapiens OX=9606 GN=LMNA PE=1 SV=1)
ENSG00000077232	DNAJC10	DnaJ heat shock protein family (Hsp40) member C10 [Source:HGNC Symbol;Acc:HGNC:24637]	20144	3467.42	2936.32	3851.94	1455.45	1867.21	1834.13	23.83	25.62	23.52	7.4	11.75	15.82	24.3233	11.6567	1.81225	0.857781	3.32876e-18	3.10251e-16	no	up	NP_061854(dnaJ homolog subfamily C member 10 isoform 1 precursor [Homo sapiens])	GO:0016020(cellular_component:membrane); GO:0034975(biological_process:protein folding in endoplasmic reticulum); GO:0034976(biological_process:response to endoplasmic reticulum stress); GO:0005783(cellular_component:endoplasmic reticulum); GO:0034663(cellular_component:endoplasmic reticulum chaperone complex); GO:0070059(biological_process:intrinsic apoptotic signaling pathway in response to end…	K09530	DNAJC10	map04141(Protein processing in endoplasmic reticulum)	3J9GR(O:Posttranslational modification, protein turnover, chaperones)	3J9GR(protein folding in endoplasmic reticulum)	PF00085(Thioredoxin:Thioredoxin); PF00226(DnaJ:DnaJ domain); PF13098(Thioredoxin_2:Thioredoxin-like domain); PF04756(OST3_OST6:OST3 / OST6 family, transporter family); PF13905(Thioredoxin_8:Thioredoxin-like); PF13848(Thioredoxin_6:Thioredoxin-like domain); PF13899(Thioredoxin_7:Thioredoxin-like); PF08534(Redoxin:Redoxin); PF00578(AhpC-TSA:AhpC/TSA family); PF13728(TraF:F plasmid transfer operon p…	Q8IXB1(DnaJ homolog subfamily C member 10 OS=Homo sapiens OX=9606 GN=DNAJC10 PE=1 SV=2)	54431
ENSG00000168453	HR	HR lysine demethylase and nuclear receptor corepressor [Source:HGNC Symbol;Acc:HGNC:5172]	5474	1733	1818	2017	4167	3381	3242	24.47	29.85	26.13	66.84	53.76	47.84	26.8167	56.1467	0.469809	-1.08985	3.76723e-18	3.49298e-16	yes	down	NP_005135(lysine-specific demethylase hairless isoform a [Homo sapiens])	GO:0000785(cellular_component:chromatin); GO:0016604(cellular_component:nuclear body); GO:0006355(biological_process:regulation of transcription, DNA-templated); GO:0003700(molecular_function:transcription factor activity, sequence-specific DNA binding); GO:0005634(cellular_component:nucleus); GO:0003714(molecular_function:transcription corepressor activity); GO:0005654(cellular_component:nucleop…	K00478	HR		3J6JE(K:Transcription)	3J6JE(histone demethylase activity (H3-K9 specific))	PF02373(JmjC:JmjC domain, hydroxylase)	O43593(Lysine-specific demethylase hairless OS=Homo sapiens OX=9606 GN=HR PE=1 SV=5)	55806
ENSG00000026036	RTEL1-TNFRSF6B	RTEL1-TNFRSF6B readthrough (NMD candidate) [Source:HGNC Symbol;Acc:HGNC:44095]	4824	160.58	218.99	235.25	559.49	513.04	498.38	1.84	3.12	2.66	7.43	6.86	6.16	2.54	6.81667	0.357651	-1.48337	3.90601e-18	3.60299e-16	yes	down	XP_025254158.1(regulator of telomere elongation helicase 1 [Theropithecus gelada])	GO:0006310(biological_process:DNA recombination); GO:0010569(biological_process:regulation of double-strand break repair via homologous recombination); GO:0051539(molecular_function:4 iron, 4 sulfur cluster binding); GO:0006281(biological_process:DNA repair); GO:0004003(molecular_function:ATP-dependent DNA helicase activity); GO:0005634(cellular_component:nucleus); GO:0006260(biological_process:D…				3J5CG(L:Replication, recombination and repair)	3J5CG(ATP-dependent DNA helicase implicated in telomere-length regulation, DNA repair and the maintenance of genomic stability. Acts as an anti-recombinase to counteract toxic recombination and limit crossover during meiosis. Regulates meiotic recombination and crossover homeostasis by physically dissociating strand invasion events and thereby promotes noncrossover repair by meiotic synthesis dep…	PF06733(DEAD_2:DEAD_2); PF13307(Helicase_C_2:Helicase C-terminal domain); PF04851(ResIII:Type III restriction enzyme, res subunit); PF00270(DEAD:DEAD/DEAH box helicase)	D6RA96(Regulator of telomere elongation helicase 1 OS=Homo sapiens OX=9606 GN=RTEL1-TNFRSF6B PE=3 SV=1)
ENSG00000132485	ZRANB2	zinc finger RANBP2-type containing 2 [Source:HGNC Symbol;Acc:HGNC:13058]	2816	8139	7076	9634	3498	4326	4762	184.6	200.96	218.78	92.84	115.32	123.07	201.447	110.41	1.79827	0.84661	3.95688e-18	3.6312e-16	no	up	NP_976225(zinc finger Ran-binding domain-containing protein 2 isoform 1 [Homo sapiens])	GO:0003700(molecular_function:transcription factor activity, sequence-specific DNA binding); GO:0005634(cellular_component:nucleus); GO:0001530(molecular_function:lipopolysaccharide binding); GO:0005654(cellular_component:nucleoplasm); GO:0003723(molecular_function:RNA binding); GO:0046872(molecular_function:metal ion binding); GO:0008380(biological_process:RNA splicing); GO:0006397(biological_pr…	K26076	ZRANB2		3JAY8(S:Function unknown)	3JAY8(RNA splicing)	PF00641(zf-RanBP:Zn-finger in Ran binding protein and others)	O95218(Zinc finger Ran-binding domain-containing protein 2 OS=Homo sapiens OX=9606 GN=ZRANB2 PE=1 SV=2)	9406
ENSG00000163435	ELF3	E74 like ETS transcription factor 3 [Source:HGNC Symbol;Acc:HGNC:3318]	3104	1122.37	965.53	972.53	1743.78	1871.51	1926.01	48.41	52.2	37.17	58.55	64	67.19	45.9267	63.2467	0.506813	-0.980476	4.46827e-18	4.07958e-16	no	down	NP_001107781(ETS-related transcription factor Elf-3 [Homo sapiens])	GO:0030154(biological_process:cell differentiation); GO:0008544(biological_process:epidermis development); GO:0007275(biological_process:multicellular organism development); GO:0005634(cellular_component:nucleus); GO:0001824(biological_process:blastocyst development); GO:0003713(molecular_function:transcription coactivator activity); GO:0005654(cellular_component:nucleoplasm); GO:0045747(biologic…	K09429	K09429, ELF3		3J67I(K:Transcription)	3J67I(Transcription factor)	PF00178(Ets:Ets-domain); PF02198(SAM_PNT:Sterile alpha motif (SAM)/Pointed domain)	P78545(ETS-related transcription factor Elf-3 OS=Homo sapiens OX=9606 GN=ELF3 PE=1 SV=1)	1999
ENSG00000213977	TAX1BP3	Tax1 binding protein 3 [Source:HGNC Symbol;Acc:HGNC:30684]	1280	432.54	371.59	410.83	775.53	768.96	794.53	24.58	26.6	23.14	53.6	52.2	51.81	24.7733	52.5367	0.474655	-1.07505	6.50473e-18	5.90874e-16	yes	down	NP_055419(tax1-binding protein 3 isoform 1 [Homo sapiens])	GO:0005737(cellular_component:cytoplasm); GO:0008285(biological_process:negative regulation of cell proliferation); GO:0008022(molecular_function:protein C-terminus binding); GO:0015629(cellular_component:actin cytoskeleton); GO:0005829(cellular_component:cytosol); GO:0016055(biological_process:Wnt signaling pathway); GO:0090630(biological_process:activation of GTPase activity); GO:0008013(molecu…	K24067	TAX1BP3		3JGDU(M:Cell wall/membrane/envelope biogenesis)	3JGDU(negative regulation of protein localization to cell surface)	PF00595(PDZ:PDZ domain); PF17820(PDZ_6:PDZ domain); PF13180(PDZ_2:PDZ domain); PF02163(Peptidase_M50:Peptidase family M50)	O14907(Tax1-binding protein 3 OS=Homo sapiens OX=9606 GN=TAX1BP3 PE=1 SV=2)	30851
ENSG00000014914	MTMR11	myotubularin related protein 11 [Source:HGNC Symbol;Acc:HGNC:24307]	2840	88	106	104	278	266	359	3	5.55	3.31	8.21	7.58	11.9	3.95333	9.23	0.303246	-1.72144	6.77692e-18	6.1249e-16	yes	down	NP_001139334(myotubularin-related protein 11 isoform a [Homo sapiens])	GO:0005737(cellular_component:cytoplasm); GO:0070062(cellular_component:extracellular exosome)	K18085	MTMR10_11_12		3J8Y1(S:Function unknown)	3J8Y1(Myotubularin-associated protein)	PF06602(Myotub-related:Myotubularin-like phosphatase domain); PF12578(3-PAP:Myotubularin-associated protein)	A4FU01(Myotubularin-related protein 11 OS=Homo sapiens OX=9606 GN=MTMR11 PE=2 SV=2)	10903
ENSG00000196535	MYO18A	myosin XVIIIA [Source:HGNC Symbol;Acc:HGNC:31104]	9980	465	585	753	1353.14	1195	1290	7.54	9.94	8.62	16.53	14.89	17.64	8.7	16.3533	0.426568	-1.22915	6.92935e-18	6.23119e-16	yes	down	NP_510880(unconventional myosin-XVIIIa isoform a [Homo sapiens])	GO:0031032(biological_process:actomyosin structure organization); GO:0003677(molecular_function:DNA binding); GO:0042641(cellular_component:actomyosin); GO:0090164(biological_process:asymmetric Golgi ribbon formation); GO:0016020(cellular_component:membrane); GO:0090161(biological_process:Golgi ribbon formation); GO:0016459(cellular_component:myosin complex); GO:0016477(biological_process:cell mi…	K10362	MYO18		3JBWN(Z:Cytoskeleton)	3JBWN(positive regulation of opsonization)	PF17820(PDZ_6:PDZ domain); PF00063(Myosin_head:Myosin head (motor domain)); PF01576(Myosin_tail_1:Myosin tail); PF00595(PDZ:PDZ domain); PF00612(IQ:IQ calmodulin-binding motif); PF08614(ATG16:Autophagy protein 16 (ATG16))	Q92614(Unconventional myosin-XVIIIa OS=Homo sapiens OX=9606 GN=MYO18A PE=1 SV=3)	399687
ENSG00000090971	NAT14	N-acetyltransferase 14 (putative) [Source:HGNC Symbol;Acc:HGNC:28918]	1350	190	137	157	427	420	382	10.69	10.1	8.72	30.51	27.63	24.23	9.83667	27.4567	0.358616	-1.47949	7.27157e-18	6.50623e-16	yes	down	NP_065111(N-acetyltransferase 14 [Homo sapiens])	GO:0016021(cellular_component:integral component of membrane); GO:0016746(molecular_function:transferase activity, transferring acyl groups); GO:0045893(biological_process:positive regulation of transcription, DNA-templated); GO:0006352(biological_process:DNA-templated transcription, initiation); GO:0003677(molecular_function:DNA binding); GO:0005634(cellular_component:nucleus)				3JAC5(S:Function unknown)	3JAC5(transferase activity, transferring acyl groups)	PF00583(Acetyltransf_1:Acetyltransferase (GNAT) family); PF13673(Acetyltransf_10:Acetyltransferase (GNAT) domain); PF13508(Acetyltransf_7:Acetyltransferase (GNAT) domain)	Q8WUY8(N-acetyltransferase 14 OS=Homo sapiens OX=9606 GN=NAT14 PE=1 SV=1)	57106
ENSG00000204580	DDR1	discoidin domain receptor tyrosine kinase 1 [Source:HGNC Symbol;Acc:HGNC:2730]	2882	870	880	996	1976	1598	1664	22.75	26.67	22.44	53.93	42.53	41.75	23.9533	46.07	0.477344	-1.0669	8.68166e-18	7.72927e-16	yes	down	NP_054700(epithelial discoidin domain-containing receptor 1 isoform 3 precursor [Homo sapiens])	GO:0061302(biological_process:smooth muscle cell-matrix adhesion); GO:0038063(biological_process:collagen-activated tyrosine kinase receptor signaling pathway); GO:0038062(molecular_function:protein tyrosine kinase collagen receptor activity); GO:0030154(biological_process:cell differentiation); GO:0007160(biological_process:cell-matrix adhesion); GO:0007169(biological_process:transmembrane recep…	K05124	DDR1, NEP, CD167a		3JCUA(T:Signal transduction mechanisms)	3JCUA(smooth muscle cell-matrix adhesion)	PF07714(PK_Tyr_Ser-Thr:Protein tyrosine and serine/threonine kinase); PF00754(F5_F8_type_C:F5/8 type C domain); PF00069(Pkinase:Protein kinase domain)	Q08345(Epithelial discoidin domain-containing receptor 1 OS=Homo sapiens OX=9606 GN=DDR1 PE=1 SV=1)	780
ENSG00000172780	RAB43	RAB43, member RAS oncogene family [Source:HGNC Symbol;Acc:HGNC:19983]	4193	6	20	27.51	193.98	156.5	108.27	0.66	2.83	0.58	3.11	4.41	2.84	1.35667	3.45333	0.105832	-3.24015	9.47671e-18	8.39533e-16	yes	down	NP_001191814(ras-related protein Rab-43 isoform a [Homo sapiens])	GO:0005794(cellular_component:Golgi apparatus); GO:0007030(biological_process:Golgi organization); GO:0006888(biological_process:ER to Golgi vesicle-mediated transport); GO:0070062(cellular_component:extracellular exosome); GO:0030670(cellular_component:phagocytic vesicle membrane); GO:0006886(biological_process:intracellular protein transport); GO:0071346(biological_process:cellular response to …	K07930	RAB43		3JAN8(U:Intracellular trafficking, secretion, and vesicular transport)	3JAN8(retrograde transport, plasma membrane to Golgi)	PF00071(Ras:Ras family); PF08477(Roc:Ras of Complex, Roc, domain of DAPkinase); PF00025(Arf:ADP-ribosylation factor family)	Q86YS6(Ras-related protein Rab-43 OS=Homo sapiens OX=9606 GN=RAB43 PE=1 SV=1)	339122
ENSG00000105329	TGFB1	transforming growth factor beta 1 [Source:HGNC Symbol;Acc:HGNC:11766]	2780	604	567	561	1249	1129	1083	14.16	17.05	13.42	33.5	30.13	29.17	14.8767	30.9333	0.457872	-1.12698	1.03866e-17	9.15605e-16	yes	down	XP_011525544(transforming growth factor beta-1 proprotein isoform X1 [Homo sapiens])	GO:0042130(biological_process:negative regulation of T cell proliferation); GO:2000249(biological_process:regulation of actin cytoskeleton reorganization); GO:0035066(biological_process:positive regulation of histone acetylation); GO:0060744(biological_process:mammary gland branching involved in thelarche); GO:0050680(biological_process:negative regulation of epithelial cell proliferation); GO:00…	K13375	TGFB1	map04110(Cell cycle); map05140(Leishmaniasis); map05142(Chagas disease (American trypanosomiasis)); map05144(Malaria); map05145(Toxoplasmosis); map04390(Hippo signaling pathway); map05161(Hepatitis B); map04659(Th17 cell differentiation); map04010(MAPK signaling pathway); map04218(Cellular senescence); map05210(Colorectal cancer); map05211(Renal cell carcinoma); map05146(Amoebiasis); map04926(Rel…	3J6NY(T:Signal transduction mechanisms)	3J6NY(regulation of NAD+ ADP-ribosyltransferase activity)	PF00688(TGFb_propeptide:TGF-beta propeptide); PF00019(TGF_beta:Transforming growth factor beta like domain)	A0A499FJK2(Transforming growth factor beta OS=Homo sapiens OX=9606 GN=TGFB1 PE=1 SV=1)	7040
ENSG00000265992	ESRG	embryonic stem cell related [Source:HGNC Symbol;Acc:HGNC:39079]	3140	626.37	752.21	1012.02	1430.15	1615.39	1719.89	12.64	18.93	20.14	33.22	37.2	38.59	17.2367	36.3367	0.456263	-1.13206	1.11803e-17	9.80744e-16	yes	down	Q1W209.2(RecName: Full=Embryonic stem cell-related gene protein; Short=hES cell-related gene protein [Homo sapiens])	GO:0005634(cellular_component:nucleus)				3JIJY(S:Function unknown); 3J6WD(T:Signal transduction mechanisms); 3JDDA(T:Signal transduction mechanisms); 3J4IX(O:Posttranslational modification, protein turnover, chaperones)	3JIJY(Gag P30 core shell protein); 3J6WD(lamellipodium assembly); 3JDDA(structural molecule activity); 3J4IX(genomic stop codons)		Q1W209(Embryonic stem cell-related gene protein OS=Homo sapiens OX=9606 GN=ESRG PE=2 SV=2)
ENSG00000266074	BAHCC1	BAH domain and coiled-coil containing 1 [Source:HGNC Symbol;Acc:HGNC:29279]	10801	1333	1362	1719	2745	2468	2459	10.56	14.23	12.45	28.4	27.54	23.78	12.4133	26.5733	0.52238	-0.93683	1.16657e-17	1.01339e-15	no	down	NP_001278253(BAH and coiled-coil domain-containing protein 1 isoform 1 [Homo sapiens])	GO:0003682(molecular_function:chromatin binding)				3JF9D(K:Transcription)	3JF9D(heterochromatin assembly)	PF01426(BAH:BAH domain); PF18115(Tudor_3:DNA repair protein Crb2 Tudor domain)	Q9P281(BAH and coiled-coil domain-containing protein 1 OS=Homo sapiens OX=9606 GN=BAHCC1 PE=1 SV=4)	57597
ENSG00000266714	MYO15B	myosin XVB [Source:HGNC Symbol;Acc:HGNC:14083]	9914	869	1015	1065	2003	1844	1784	31.27	48.68	35.52	63.46	47.36	52.44	38.49	54.42	0.478827	-1.06242	1.16428e-17	1.01339e-15	yes	down	NP_001296171(myosin XVB [Homo sapiens])	GO:0005737(cellular_component:cytoplasm); GO:0016459(cellular_component:myosin complex); GO:0003774(molecular_function:motor activity); GO:0005524(molecular_function:ATP binding)	K10361	MYO15		3JNCS(N:Cell motility); 3J5FW(N:Cell motility)	3JNCS(MyTH4 domain); 3J5FW(Belongs to the TRAFAC class myosin-kinesin ATPase superfamily. Myosin family)	PF07653(SH3_2:Variant SH3 domain); PF00784(MyTH4:MyTH4 domain); PF00063(Myosin_head:Myosin head (motor domain)); PF00373(FERM_M:FERM central domain); PF14604(SH3_9:Variant SH3 domain)	Q96JP2(Unconventional myosin-XVB OS=Homo sapiens OX=9606 GN=MYO15B PE=1 SV=3)	80022
ENSG00000173482	PTPRM	protein tyrosine phosphatase receptor type M [Source:HGNC Symbol;Acc:HGNC:9675]	5595	1613	1753	2168	822	903	799	43.37	49.49	46.86	23.08	23.71	16.84	46.5733	21.21	1.99567	0.99687	1.17925e-17	1.01945e-15	no	up	NP_001098714(receptor-type tyrosine-protein phosphatase mu isoform 1 precursor [Homo sapiens])	GO:0005911(cellular_component:cell-cell junction); GO:0006470(biological_process:protein dephosphorylation); GO:0010842(biological_process:retina layer formation); GO:0007165(biological_process:signal transduction); GO:0031175(biological_process:neuron projection development); GO:0005737(cellular_component:cytoplasm); GO:0097755(biological_process:positive regulation of blood vessel diameter); GO…	K05693	PTPRM	map04514(Cell adhesion molecules (CAMs)); map04520(Adherens junction)	3JBVD(T:Signal transduction mechanisms)	3JBVD(transmembrane receptor protein phosphatase activity)	PF00047(ig:Immunoglobulin domain); PF00041(fn3:Fibronectin type III domain); PF00102(Y_phosphatase:Protein-tyrosine phosphatase); PF00629(MAM:MAM domain, meprin/A5/mu); PF00782(DSPc:Dual specificity phosphatase, catalytic domain); PF13350(Y_phosphatase3:Tyrosine phosphatase family); PF07679(I-set:Immunoglobulin I-set domain); PF18861(PTP_tm:TM proximal of protein tyrosine phosphatase, receptor ty…	P28827(Receptor-type tyrosine-protein phosphatase mu OS=Homo sapiens OX=9606 GN=PTPRM PE=1 SV=2)	5797
ENSG00000160255	ITGB2	integrin subunit beta 2 [Source:HGNC Symbol;Acc:HGNC:6155]	2867	515.49	515.25	589.05	197	205	226.46	13.03	15.75	13.82	7.36	5.43	8.41	14.2	7.06667	2.35667	1.23675	1.24161e-17	1.0682e-15	yes	up	NP_001290167.1(integrin beta-2 isoform 2 [Homo sapiens])	GO:0009897(cellular_component:external side of plasma membrane); GO:0008360(biological_process:regulation of cell shape); GO:0034113(biological_process:heterotypic cell-cell adhesion); GO:0019221(biological_process:cytokine-mediated signaling pathway); GO:0031072(molecular_function:heat shock protein binding); GO:0045429(biological_process:positive regulation of nitric oxide biosynthetic process)…	K06464	ITGB2, CD18	map05140(Leishmaniasis); map05166(Human T-cell leukemia virus 1 infection); map04650(Natural killer cell mediated cytotoxicity); map05144(Malaria); map05146(Amoebiasis); map04390(Hippo signaling pathway); map05152(Tuberculosis); map04015(Rap1 signaling pathway); map05323(Rheumatoid arthritis); map04514(Cell adhesion molecules (CAMs)); map05134(Legionellosis); map05150(Staphylococcus aureus infect…	3J2HP(T:Signal transduction mechanisms)	3J2HP(ICAM-3 receptor activity)	PF07965(Integrin_B_tail:Integrin beta tail domain); PF00362(Integrin_beta:Integrin beta chain VWA domain); PF17205(PSI_integrin:Integrin plexin domain); PF08725(Integrin_b_cyt:Integrin beta cytoplasmic domain); PF18372(I-EGF_1:Integrin beta epidermal growth factor like domain 1)	P05107(Integrin beta-2 OS=Homo sapiens OX=9606 GN=ITGB2 PE=1 SV=2)	3689
ENSG00000161642	ZNF385A	zinc finger protein 385A [Source:HGNC Symbol;Acc:HGNC:17521]	2331	273	217	230	580	506	555	8.7	8.25	7.63	23.45	20.61	20.5	8.19333	21.52	0.400697	-1.31942	1.27517e-17	1.09183e-15	yes	down	NP_001124439(zinc finger protein 385A isoform a [Homo sapiens])	GO:0007599(biological_process:hemostasis); GO:1902164(biological_process:positive regulation of DNA damage response, signal transduction by p53 class mediator resulting in transcription of p21 class mediator); GO:1902166(biological_process:negative regulation of intrinsic apoptotic signaling pathway in response to DNA damage by p53 class mediator); GO:0030220(biological_process:platelet formation…				3J5ZB(A:RNA processing and modification)	3J5ZB(zinc finger protein 385A)	PF12874(zf-met:Zinc-finger of C2H2 type); PF12171(zf-C2H2_jaz:Zinc-finger double-stranded RNA-binding); PF12756(zf-C2H2_2:C2H2 type zinc-finger (2 copies)); PF06220(zf-U1:U1 zinc finger); PF00096(zf-C2H2:Zinc finger, C2H2 type); PF19088(TUTase:TUTase nucleotidyltransferase domain); PF07535(zf-DBF:DBF zinc finger)	Q96PM9(Zinc finger protein 385A OS=Homo sapiens OX=9606 GN=ZNF385A PE=1 SV=2)	25946
ENSG00000168487	BMP1	bone morphogenetic protein 1 [Source:HGNC Symbol;Acc:HGNC:1067]	3593	729	741	901	1572.98	1351	1417	12.04	17.53	18.19	50.64	38.4	39.12	15.92	42.72	0.496572	-1.00993	1.44853e-17	1.23436e-15	yes	down	NP_006120(bone morphogenetic protein 1 isoform 3 precursor [Homo sapiens])	GO:0001503(biological_process:ossification); GO:0005794(cellular_component:Golgi apparatus); GO:0005125(molecular_function:cytokine activity); GO:0004222(molecular_function:metalloendopeptidase activity); GO:0008083(molecular_function:growth factor activity); GO:0005615(cellular_component:extracellular space); GO:0034380(biological_process:high-density lipoprotein particle assembly); GO:0030154(b…	K05502	BMP1, TLD		3J4JG(O:Posttranslational modification, protein turnover, chaperones)	3J4JG(positive regulation of cartilage development)	PF00431(CUB:CUB domain); PF14670(FXa_inhibition:Coagulation Factor Xa inhibitory site); PF07645(EGF_CA:Calcium-binding EGF domain); PF01400(Astacin:Astacin (Peptidase family M12A)); PF12662(cEGF:Complement Clr-like EGF-like); PF12947(EGF_3:EGF domain); PF12661(hEGF:Human growth factor-like EGF); PF00008(EGF:EGF-like domain)	P13497(Bone morphogenetic protein 1 OS=Homo sapiens OX=9606 GN=BMP1 PE=1 SV=2)	649
ENSG00000171604	CXXC5	CXXC finger protein 5 [Source:HGNC Symbol;Acc:HGNC:26943]	2601	1249	981	1214	2114	1936	1919	40.17	42.15	37.95	91.76	77.53	71.32	40.09	80.2033	0.524306	-0.93152	1.47087e-17	1.24746e-15	no	down	NP_001304130(CXXC-type zinc finger protein 5 [Homo sapiens])	GO:0043565(molecular_function:sequence-specific DNA binding); GO:0000122(biological_process:negative regulation of transcription from RNA polymerase II promoter); GO:0008134(molecular_function:transcription factor binding); GO:0005654(cellular_component:nucleoplasm); GO:0008270(molecular_function:zinc ion binding); GO:0005829(cellular_component:cytosol); GO:0043123(biological_process:positive reg…	K22760	CXXC5		3JF18(S:Function unknown)	3JF18(transcription factor binding)	PF02008(zf-CXXC:CXXC zinc finger domain)	Q7LFL8(CXXC-type zinc finger protein 5 OS=Homo sapiens OX=9606 GN=CXXC5 PE=1 SV=1)	51523
ENSG00000115380	EFEMP1	EGF containing fibulin extracellular matrix protein 1 [Source:HGNC Symbol;Acc:HGNC:3218]	3024	3364	2593	3548	1473	1717	1722	107.15	93.81	108.39	47.72	51.41	55.1	103.117	51.41	1.75865	0.81447	1.57068e-17	1.32581e-15	no	up	NP_001034438(EGF-containing fibulin-like extracellular matrix protein 1 precursor [Homo sapiens])	GO:0008083(molecular_function:growth factor activity); GO:0005154(molecular_function:epidermal growth factor receptor binding); GO:0005615(cellular_component:extracellular space); GO:0070062(cellular_component:extracellular exosome); GO:0007601(biological_process:visual perception); GO:0018108(biological_process:peptidyl-tyrosine phosphorylation); GO:0031012(cellular_component:extracellular matri…	K18262	EFEMP1, FBLN3		3J4KD(T:Signal transduction mechanisms)	3J4KD(epidermal growth factor-activated receptor activity)	PF12662(cEGF:Complement Clr-like EGF-like); PF07645(EGF_CA:Calcium-binding EGF domain); PF12947(EGF_3:EGF domain); PF14670(FXa_inhibition:Coagulation Factor Xa inhibitory site); PF00008(EGF:EGF-like domain); PF12661(hEGF:Human growth factor-like EGF)	Q12805(EGF-containing fibulin-like extracellular matrix protein 1 OS=Homo sapiens OX=9606 GN=EFEMP1 PE=1 SV=2)	2202
ENSG00000100814	CCNB1IP1	cyclin B1 interacting protein 1 [Source:HGNC Symbol;Acc:HGNC:19437]	1470	2476	1810	2362.52	940.01	1148	1073	124.56	119.67	117.42	57.89	70.84	62.68	120.55	63.8033	1.91446	0.936936	1.64362e-17	1.38087e-15	no	up	NP_067001(E3 ubiquitin-protein ligase CCNB1IP1 [Homo sapiens])	GO:0001825(biological_process:blastocyst formation); GO:0000795(cellular_component:synaptonemal complex); GO:0016567(biological_process:protein ubiquitination); GO:0016740(molecular_function:transferase activity); GO:0051026(biological_process:chiasma assembly); GO:0007286(biological_process:spermatid development); GO:0007131(biological_process:reciprocal meiotic recombination); GO:0046872(molecu…	K10639	CCNB1IP1, HEI10		3JFIZ(O:Posttranslational modification, protein turnover, chaperones)	3JFIZ(chiasma assembly)	PF14634(zf-RING_5:zinc-RING finger domain)	Q9NPC3(E3 ubiquitin-protein ligase CCNB1IP1 OS=Homo sapiens OX=9606 GN=CCNB1IP1 PE=1 SV=1)	57820
ENSG00000181577	C6orf223	chromosome 6 open reading frame 223 [Source:HGNC Symbol;Acc:HGNC:28692]	5250	314	431.87	444.87	854	916	868	4.86	8.41	6.48	15.23	15.85	15.3	6.58333	15.46	0.413849	-1.27282	1.73134e-17	1.44777e-15	yes	down	NP_001165463.1()					3JI4X(S:Function unknown)	3JI4X()		Q8N319(Uncharacterized protein C6orf223 OS=Homo sapiens OX=9606 GN=C6orf223 PE=2 SV=2)
ENSG00000189077	TMEM120A	transmembrane protein 120A [Source:HGNC Symbol;Acc:HGNC:21697]	1161	196	150	174	426	396	411	17.93	15.58	10.52	32.68	28.32	30.24	14.6767	30.4133	0.384231	-1.37996	1.94076e-17	1.61534e-15	yes	down	NP_001304732(transmembrane protein 120A isoform 2 [Homo sapiens])	GO:0045444(biological_process:fat cell differentiation); GO:0016021(cellular_component:integral component of membrane); GO:0051260(biological_process:protein homooligomerization); GO:0051291(biological_process:protein heterooligomerization); GO:0005637(cellular_component:nuclear inner membrane)				3J1RW(S:Function unknown)	3J1RW(fat cell differentiation)	PF07851(TMPIT:TMPIT-like protein)	Q9BXJ8(Ion channel TACAN OS=Homo sapiens OX=9606 GN=TMEM120A PE=1 SV=1)	83862
ENSG00000213445	SIPA1	signal-induced proliferation-associated 1 [Source:HGNC Symbol;Acc:HGNC:10885]	3628	525	478	556	1389	1029	1000.03	14.71	17.37	17.19	52.91	35.76	34.07	16.4233	40.9133	0.413872	-1.27275	2.05315e-17	1.70097e-15	yes	down	NP_694985(signal-induced proliferation-associated protein 1 [Homo sapiens])	GO:0051056(biological_process:regulation of small GTPase mediated signal transduction); GO:0008022(molecular_function:protein C-terminus binding); GO:0007010(biological_process:cytoskeleton organization); GO:0030308(biological_process:negative regulation of cell growth); GO:0048471(cellular_component:perinuclear region of cytoplasm); GO:0005829(cellular_component:cytosol); GO:0016020(cellular_com…	K08013	SIPA1	map04015(Rap1 signaling pathway); map04670(Leukocyte transendothelial migration)	3JC06(T:Signal transduction mechanisms)	3JC06(cellular response to water deprivation)	PF02145(Rap_GAP:Rap/ran-GAP); PF00595(PDZ:PDZ domain); PF17820(PDZ_6:PDZ domain)	Q96FS4(Signal-induced proliferation-associated protein 1 OS=Homo sapiens OX=9606 GN=SIPA1 PE=1 SV=1)	6494
ENSG00000175550	DRAP1	DR1 associated protein 1 [Source:HGNC Symbol;Acc:HGNC:3019]	819	2010	1658	1959	3011	2927	3018	210.72	220.64	204.54	417.54	390.99	379.23	211.967	395.92	0.572671	-0.80422	2.11873e-17	1.74722e-15	no	down	TKC37014.1(hypothetical protein EI555_002715, partial [Monodon monoceros])	GO:0000122(biological_process:negative regulation of transcription from RNA polymerase II promoter); GO:0003700(molecular_function:transcription factor activity, sequence-specific DNA binding); GO:0005634(cellular_component:nucleus); GO:0003714(molecular_function:transcription corepressor activity); GO:0003712(molecular_function:transcription cofactor activity); GO:0003677(molecular_function:DNA …	K21752	DRAP1, NC2-alpha		3JPZD(K:Transcription); 3J7K9(K:Transcription)	3JPZD(Histone-like transcription factor (CBF/NF-Y) and archaeal histone); 3J7K9(protein heterodimerization activity)	PF00808(CBFD_NFYB_HMF:Histone-like transcription factor (CBF/NF-Y) and archaeal histone); PF00125(Histone:Core histone H2A/H2B/H3/H4)	Q14919(Dr1-associated corepressor OS=Homo sapiens OX=9606 GN=DRAP1 PE=1 SV=3)	10589
ENSG00000128965	CHAC1	ChaC glutathione specific gamma-glutamylcyclotransferase 1 [Source:HGNC Symbol;Acc:HGNC:28680]	1520	782	631	724	1462	1307	1259	36.28	36.69	33.9	81.48	72.89	67.4	35.6233	73.9233	0.482943	-1.05008	2.22316e-17	1.82493e-15	yes	down	NP_077016(glutathione-specific gamma-glutamylcyclotransferase 1 isoform a [Homo sapiens])	GO:0005737(cellular_component:cytoplasm); GO:0007219(biological_process:Notch signaling pathway); GO:0070059(biological_process:intrinsic apoptotic signaling pathway in response to endoplasmic reticulum stress); GO:0005829(cellular_component:cytosol); GO:0005802(cellular_component:trans-Golgi network); GO:0045746(biological_process:negative regulation of Notch signaling pathway); GO:0006750(biolo…	K07232	CHAC, chaC	map00480(Glutathione metabolism)	3J603(P:Inorganic ion transport and metabolism)	3J603(glutathione specific gamma-glutamylcyclotransferase activity)	PF04752(ChaC:ChaC-like protein)	Q9BUX1(Glutathione-specific gamma-glutamylcyclotransferase 1 OS=Homo sapiens OX=9606 GN=CHAC1 PE=1 SV=3)	79094
ENSG00000095303	PTGS1	prostaglandin-endoperoxide synthase 1 [Source:HGNC Symbol;Acc:HGNC:9604]	5020	440	382	428	794	731	920	5.65	6.26	5.86	13.4	11.52	15.62	5.92333	13.5133	0.467505	-1.09695	2.69581e-17	2.20281e-15	yes	down	NP_000953(prostaglandin G/H synthase 1 isoform 1 precursor [Homo sapiens])	GO:0042127(biological_process:regulation of cell proliferation); GO:0005737(cellular_component:cytoplasm); GO:0051213(molecular_function:dioxygenase activity); GO:0020037(molecular_function:heme binding); GO:0006805(biological_process:xenobiotic metabolic process); GO:0005789(cellular_component:endoplasmic reticulum membrane); GO:0070062(cellular_component:extracellular exosome); GO:0005794(cellu…	K00509	PTGS1, COX1	map00590(Arachidonic acid metabolism); map04726(Serotonergic synapse); map04923(Regulation of lipolysis in adipocytes); map04611(Platelet activation)	3JDD7(S:Function unknown)	3JDD7(prostaglandin-endoperoxide synthase activity)	PF00008(EGF:EGF-like domain); PF03098(An_peroxidase:Animal haem peroxidase)	P23219(Prostaglandin G/H synthase 1 OS=Homo sapiens OX=9606 GN=PTGS1 PE=1 SV=2)	5742
ENSG00000167700	MFSD3	major facilitator superfamily domain containing 3 [Source:HGNC Symbol;Acc:HGNC:25157]	1552	252	198	236	600	500	491	12.42	11.73	11.35	32.82	27.51	26.07	11.8333	28.8	0.391676	-1.35227	2.76519e-17	2.24923e-15	yes	down	NP_612440(major facilitator superfamily domain-containing protein 3 [Homo sapiens])	GO:0015295(molecular_function:solute:proton symporter activity); GO:0016021(cellular_component:integral component of membrane)				3J8WX(P:Inorganic ion transport and metabolism)	3J8WX(major facilitator superfamily)	PF07690(MFS_1:Major Facilitator Superfamily); PF13000(Acatn:Acetyl-coenzyme A transporter 1)	Q96ES6(Major facilitator superfamily domain-containing protein 3 OS=Homo sapiens OX=9606 GN=MFSD3 PE=1 SV=1)	113655
ENSG00000117266	CDK18	cyclin dependent kinase 18 [Source:HGNC Symbol;Acc:HGNC:8751]	2143	323	259	311	600	576	616	9.2	8.9	8.54	21.76	21.42	19.87	8.88	21.0167	0.454002	-1.13923	3.03169e-17	2.45484e-15	yes	down	NP_997668(cyclin-dependent kinase 18 isoform a [Homo sapiens])	GO:0005737(cellular_component:cytoplasm); GO:0006468(biological_process:protein phosphorylation); GO:0005634(cellular_component:nucleus); GO:0004674(molecular_function:protein serine/threonine kinase activity); GO:0004693(molecular_function:cyclin-dependent protein serine/threonine kinase activity); GO:0005524(molecular_function:ATP binding)	K15596	CDK18, PCTK3		3JEAN(T:Signal transduction mechanisms)	3JEAN(protein serine/threonine kinase activity)	PF00069(Pkinase:Protein kinase domain); PF07714(PK_Tyr_Ser-Thr:Protein tyrosine and serine/threonine kinase); PF14531(Kinase-like:Kinase-like); PF12330(Haspin_kinase:Haspin like kinase domain)	Q07002(Cyclin-dependent kinase 18 OS=Homo sapiens OX=9606 GN=CDK18 PE=1 SV=4)	5129
ENSG00000134668	SPOCD1	SPOC domain containing 1 [Source:HGNC Symbol;Acc:HGNC:26338]	3933	127	174	155	471	410	390	3.59	5.87	4.46	17.68	15.82	14.3	4.64	15.9333	0.329134	-1.60325	3.17006e-17	2.55533e-15	yes	down	NP_653170(SPOC domain-containing protein 1 isoform 1 [Homo sapiens])	GO:0010923(biological_process:negative regulation of phosphatase activity); GO:0006351(biological_process:transcription, DNA-templated)	K17596	SPOCD1		3J7CE(K:Transcription)	3J7CE(SPOC domain)	PF07744(SPOC:SPOC domain); PF07500(TFIIS_M:Transcription factor S-II (TFIIS), central domain)	Q6ZMY3(SPOC domain-containing protein 1 OS=Homo sapiens OX=9606 GN=SPOCD1 PE=2 SV=1)	90853
ENSG00000204175	GPRIN2	G protein regulated inducer of neurite outgrowth 2 [Source:HGNC Symbol;Acc:HGNC:23730]	9279	357	357	480	920	874	725	2.3	2.86	3.05	6.7	6.33	5.14	2.73667	6.05667	0.428863	-1.22141	3.74531e-17	3.00548e-15	yes	down	NP_055511.2(G protein-regulated inducer of neurite outgrowth 2 [Homo sapiens])	GO:0031175(biological_process:neuron projection development); GO:0005515(molecular_function:protein binding); GO:0005886(cellular_component:plasma membrane)				3J2M3(S:Function unknown)	3J2M3(G protein-regulated inducer of neurite outgrowth C-terminus)	PF15235(GRIN_C:G protein-regulated inducer of neurite outgrowth C-terminus)	O60269(G protein-regulated inducer of neurite outgrowth 2 OS=Homo sapiens OX=9606 GN=GPRIN2 PE=1 SV=2)	9721
ENSG00000103145	HCFC1R1	host cell factor C1 regulator 1 [Source:HGNC Symbol;Acc:HGNC:21198]	845	367.52	232.83	334.58	787.63	721.87	627.27	47.88	37.56	43.76	140.72	118.5	94.57	43.0667	117.93	0.395622	-1.33781	3.86233e-17	3.08555e-15	yes	down	NP_001275594(host cell factor C1 regulator 1 isoform 1 [Homo sapiens])	GO:0005737(cellular_component:cytoplasm); GO:0005654(cellular_component:nucleoplasm)				3JH00(S:Function unknown)	3JH00(HCF-1 beta-propeller-interacting protein family)	PF15226(HPIP:HCF-1 beta-propeller-interacting protein family)	Q9NWW0(Host cell factor C1 regulator 1 OS=Homo sapiens OX=9606 GN=HCFC1R1 PE=1 SV=1)	54985
ENSG00000101197	BIRC7	baculoviral IAP repeat containing 7 [Source:HGNC Symbol;Acc:HGNC:13702]	1334	121	139	135	454	374	319	7	9.86	7.53	30.57	24.66	20.2	8.13	25.1433	0.314236	-1.67008	4.15991e-17	3.30851e-15	yes	down	NP_647478(baculoviral IAP repeat-containing protein 7 isoform alpha [Homo sapiens])	GO:0042127(biological_process:regulation of cell proliferation); GO:0007257(biological_process:activation of JUN kinase activity); GO:0005815(cellular_component:microtubule organizing center); GO:0016567(biological_process:protein ubiquitination); GO:0061630(molecular_function:ubiquitin protein ligase activity); GO:0005829(cellular_component:cytosol); GO:0005634(cellular_component:nucleus); GO:00…	K16061	BIRC7_8	map04120(Ubiquitin mediated proteolysis); map05222(Small cell lung cancer); map05145(Toxoplasmosis); map04215(Apoptosis - multiple species); map05200(Pathways in cancer)	3JDZB(O:Posttranslational modification, protein turnover, chaperones)	3JDZB(Baculoviral IAP)	PF00653(BIR:Inhibitor of Apoptosis domain); PF13920(zf-C3HC4_3:Zinc finger, C3HC4 type (RING finger)); PF14447(Prok-RING_4:Prokaryotic RING finger family 4); PF14634(zf-RING_5:zinc-RING finger domain); PF00097(zf-C3HC4:Zinc finger, C3HC4 type (RING finger))	Q96CA5(Baculoviral IAP repeat-containing protein 7 OS=Homo sapiens OX=9606 GN=BIRC7 PE=1 SV=2)	79444
ENSG00000003096	KLHL13	kelch like family member 13 [Source:HGNC Symbol;Acc:HGNC:22931]	2353	567	465	655	890	999	1110	11.11	11.22	12.48	19.84	21.97	23.89	11.6033	21.9	0.511331	-0.967671	5.70204e-17	4.51495e-15	no	down	NP_001161771(kelch-like protein 13 isoform b [Homo sapiens])	GO:0043687(biological_process:post-translational protein modification); GO:0030496(cellular_component:midbody); GO:0016567(biological_process:protein ubiquitination); GO:0007049(biological_process:cell cycle); GO:0032465(biological_process:regulation of cytokinesis); GO:0031463(cellular_component:Cul3-RING ubiquitin ligase complex); GO:0005829(cellular_component:cytosol); GO:0051301(biological_pr…	K10447	KLHL9_13	map04120(Ubiquitin mediated proteolysis)	3J5A3(T:Signal transduction mechanisms)	3J5A3(regulation of cytokinesis)	PF07707(BACK:BTB And C-terminal Kelch); PF01344(Kelch_1:Kelch motif); PF00651(BTB:BTB/POZ domain); PF13964(Kelch_6:Kelch motif); PF13415(Kelch_3:Galactose oxidase, central domain); PF07646(Kelch_2:Kelch motif); PF13418(Kelch_4:Galactose oxidase, central domain); PF13854(Kelch_5:Kelch motif)	Q9P2N7(Kelch-like protein 13 OS=Homo sapiens OX=9606 GN=KLHL13 PE=1 SV=3)	90293
ENSG00000130589	HELZ2	helicase with zinc finger 2 [Source:HGNC Symbol;Acc:HGNC:30021]	10002	379	554	612.4	1693	1234	1129	3.68	5.43	5.86	13.89	13.03	12.14	4.99	13.02	0.346179	-1.53041	5.83625e-17	4.60087e-15	yes	down	XP_024307774(helicase with zinc finger domain 2 isoform X1 [Homo sapiens])	GO:0005737(cellular_component:cytoplasm); GO:0016020(cellular_component:membrane); GO:0000184(biological_process:nuclear-transcribed mRNA catabolic process, nonsense-mediated decay); GO:0019216(biological_process:regulation of lipid metabolic process); GO:0004540(molecular_function:ribonuclease activity); GO:0004004(molecular_function:ATP-dependent RNA helicase activity); GO:0030374(molecular_fun…	K25165	HELZ2		3J5CJ(L:Replication, recombination and repair)	3J5CJ(Helicase with zinc finger)	PF13087(AAA_12:AAA domain); PF13086(AAA_11:AAA domain); PF00773(RNB:RNB domain); PF13604(AAA_30:AAA domain); PF13245(AAA_19:AAA domain); PF13401(AAA_22:AAA domain); PF13538(UvrD_C_2:UvrD-like helicase C-terminal domain); PF04851(ResIII:Type III restriction enzyme, res subunit); PF01443(Viral_helicase1:Viral (Superfamily 1) RNA helicase)	Q9BYK8(Helicase with zinc finger domain 2 OS=Homo sapiens OX=9606 GN=HELZ2 PE=1 SV=6)	85441
ENSG00000089220	PEBP1	phosphatidylethanolamine binding protein 1 [Source:HGNC Symbol;Acc:HGNC:8630]	1431	3633	2934	3499	5134	5274	5138	180.03	182.72	171.77	305.98	309.27	290.25	178.173	301.833	0.590052	-0.761085	6.20684e-17	4.87155e-15	no	down	NP_002558(phosphatidylethanolamine-binding protein 1 [Homo sapiens])	GO:0043409(biological_process:negative regulation of MAPK cascade); GO:0008429(molecular_function:phosphatidylethanolamine binding); GO:0005829(cellular_component:cytosol); GO:0000165(biological_process:MAPK cascade); GO:0019899(molecular_function:enzyme binding); GO:0019901(molecular_function:protein kinase binding); GO:0003723(molecular_function:RNA binding); GO:0004867(molecular_function:serin…	K06910	PEBP, TFS1		3J486(S:Function unknown)	3J486(positive regulation of acetylcholine metabolic process)	PF01161(PBP:Phosphatidylethanolamine-binding protein)	P30086(Phosphatidylethanolamine-binding protein 1 OS=Homo sapiens OX=9606 GN=PEBP1 PE=1 SV=3)	5037
ENSG00000149925	ALDOA	aldolase, fructose-bisphosphate A [Source:HGNC Symbol;Acc:HGNC:414]	1640	13366.4	9736.25	11079.1	22425.5	19308.2	19675.1	696.23	630.71	564.1	1336.96	1149.79	1137.57	630.347	1208.11	0.506863	-0.980332	6.35561e-17	4.96653e-15	no	down	NP_001230106(fructose-bisphosphate aldolase A isoform 2 [Homo sapiens])	GO:0015629(cellular_component:actin cytoskeleton); GO:0051289(biological_process:protein homotetramerization); GO:0046716(biological_process:muscle cell cellular homeostasis); GO:0006941(biological_process:striated muscle contraction); GO:0061621(biological_process:canonical glycolysis); GO:0061827(cellular_component:sperm head); GO:0006096(biological_process:glycolytic process); GO:0006094(biolo…	K01623	ALDO	map00010(Glycolysis / Gluconeogenesis); map00030(Pentose phosphate pathway); map00051(Fructose and mannose metabolism); map04066(HIF-1 signaling pathway)	3J8BR(G:Carbohydrate transport and metabolism)	3J8BR(fructose-bisphosphate aldolase)	PF00274(Glycolytic:Fructose-bisphosphate aldolase class-I)	P04075(Fructose-bisphosphate aldolase A OS=Homo sapiens OX=9606 GN=ALDOA PE=1 SV=2)	226
ENSG00000168056	LTBP3	latent transforming growth factor beta binding protein 3 [Source:HGNC Symbol;Acc:HGNC:6716]	4833	1139	1163	1269.21	2519	2196.98	1988.03	35.05	43.63	37.03	87.51	68.06	57.54	38.57	71.0367	0.485391	-1.04278	6.56517e-17	5.10799e-15	yes	down	NP_001123616(latent-transforming growth factor beta-binding protein 3 isoform 1 precursor [Homo sapiens])	GO:0070062(cellular_component:extracellular exosome); GO:0036363(biological_process:transforming growth factor beta activation); GO:1902462(biological_process:positive regulation of mesenchymal stem cell proliferation); GO:0062023(cellular_component:collagen-containing extracellular matrix); GO:0005509(molecular_function:calcium ion binding); GO:2000741(biological_process:positive regulation of m…	K08023	LTBP2_3_4		3J7Y4(T:Signal transduction mechanisms)	3J7Y4(transforming growth factor beta activation)	PF07645(EGF_CA:Calcium-binding EGF domain); PF00683(TB:TB domain); PF12662(cEGF:Complement Clr-like EGF-like); PF12661(hEGF:Human growth factor-like EGF); PF00008(EGF:EGF-like domain); PF12947(EGF_3:EGF domain); PF14670(FXa_inhibition:Coagulation Factor Xa inhibitory site); PF06247(Plasmod_Pvs28:Pvs28 EGF domain)	Q9NS15(Latent-transforming growth factor beta-binding protein 3 OS=Homo sapiens OX=9606 GN=LTBP3 PE=1 SV=4)	4054
ENSG00000129521	EGLN3	egl-9 family hypoxia inducible factor 3 [Source:HGNC Symbol;Acc:HGNC:14661]	2706	18	9	8	90	98	113	0.63	0.54	0.19	2.7	2.66	2.99	0.453333	2.78333	0.106541	-3.23052	8.19197e-17	6.34612e-15	yes	down	NP_071356(egl nine homolog 3 isoform 1 [Homo sapiens])	GO:0042127(biological_process:regulation of cell proliferation); GO:0031418(molecular_function:L-ascorbic acid binding); GO:0006919(biological_process:activation of cysteine-type endopeptidase activity involved in apoptotic process); GO:0016706(molecular_function:oxidoreductase activity, acting on paired donors, with incorporation or reduction of molecular oxygen, 2-oxoglutarate as one donor, and…	K09592	EGLN, HPH	map05211(Renal cell carcinoma); map04066(HIF-1 signaling pathway); map05200(Pathways in cancer)	3JDKJ(T:Signal transduction mechanisms)	3JDKJ(peptidyl-proline hydroxylation to 4-hydroxy-L-proline)	PF13640(2OG-FeII_Oxy_3:2OG-Fe(II) oxygenase superfamily); PF13661(2OG-FeII_Oxy_4:2OG-Fe(II) oxygenase superfamily)	Q9H6Z9(Prolyl hydroxylase EGLN3 OS=Homo sapiens OX=9606 GN=EGLN3 PE=1 SV=1)	112399
ENSG00000177045	SIX5	SIX homeobox 5 [Source:HGNC Symbol;Acc:HGNC:10891]	3344	244.31	290.02	351.92	921.37	674.87	633.78	6.11	9.25	8.74	24.05	16.5	15.32	8.03333	18.6233	0.359826	-1.47463	8.31335e-17	6.41239e-15	yes	down	NP_787071(homeobox protein SIX5 [Homo sapiens])	GO:0005737(cellular_component:cytoplasm); GO:0005634(cellular_component:nucleus); GO:0048856(biological_process:anatomical structure development); GO:1902723(biological_process:negative regulation of skeletal muscle satellite cell proliferation); GO:0045944(biological_process:positive regulation of transcription from RNA polymerase II promoter); GO:0000976(molecular_function:transcription regulat…	K19474	SIX5		3JC6D(K:Transcription)	3JC6D(negative regulation of skeletal muscle satellite cell proliferation)	PF00046(Homeodomain:Homeodomain); PF16878(SIX1_SD:Transcriptional regulator, SIX1, N-terminal SD domain); PF05920(Homeobox_KN:Homeobox KN domain)	Q8N196(Homeobox protein SIX5 OS=Homo sapiens OX=9606 GN=SIX5 PE=1 SV=3)	147912
ENSG00000143942	CHAC2	ChaC glutathione specific gamma-glutamylcyclotransferase 2 [Source:HGNC Symbol;Acc:HGNC:32363]	1309	790	657	831	322	354	336	43.69	45.73	45.56	21.61	23.33	21.29	44.9933	22.0767	2.04872	1.03472	1.00909e-16	7.7501e-15	yes	up	NP_001333056(glutathione-specific gamma-glutamylcyclotransferase 2 isoform 2 [Homo sapiens])	GO:0005737(cellular_component:cytoplasm); GO:0005829(cellular_component:cytosol); GO:0006750(biological_process:glutathione biosynthetic process); GO:0061928(molecular_function:glutathione specific gamma-glutamylcyclotransferase activity); GO:0006751(biological_process:glutathione catabolic process); GO:0003839(molecular_function:gamma-glutamylcyclotransferase activity)	K07232	CHAC, chaC	map00480(Glutathione metabolism)	3J5X0(P:Inorganic ion transport and metabolism)	3J5X0(glutathione specific gamma-glutamylcyclotransferase activity)	PF04752(ChaC:ChaC-like protein)	Q8WUX2(Glutathione-specific gamma-glutamylcyclotransferase 2 OS=Homo sapiens OX=9606 GN=CHAC2 PE=1 SV=1)	494143
ENSG00000141526	SLC16A3	solute carrier family 16 member 3 [Source:HGNC Symbol;Acc:HGNC:10924]	2662	2802.47	2564.65	3058.45	5105.4	4585	4300	84.6	120.2	114.01	158.07	135.04	127.74	106.27	140.283	0.547444	-0.869216	1.05257e-16	8.04945e-15	no	down	NP_001035888(monocarboxylate transporter 4 [Homo sapiens])	GO:0099061(cellular_component:integral component of postsynaptic density membrane); GO:0015718(biological_process:monocarboxylic acid transport); GO:0015129(molecular_function:lactate transmembrane transporter activity); GO:0015293(molecular_function:symporter activity); GO:0008028(molecular_function:monocarboxylic acid transmembrane transporter activity); GO:0016020(cellular_component:membrane);…	K08180	SLC16A3	map05230(Central carbon metabolism in cancer)	3J3NC(G:Carbohydrate transport and metabolism)	3J3NC(plasma membrane lactate transport)	PF07690(MFS_1:Major Facilitator Superfamily)	O15427(Monocarboxylate transporter 4 OS=Homo sapiens OX=9606 GN=SLC16A3 PE=1 SV=1)	9123
ENSG00000136244	IL6	interleukin 6 [Source:HGNC Symbol;Acc:HGNC:6018]	985	236	187	258.18	57	63	54	17.42	15.98	16.05	5.27	6.03	4.26	16.4833	5.18667	3.5499	1.82778	1.13108e-16	8.61304e-15	yes	up	XP_011513692.1(interleukin-6 isoform X2 [Homo sapiens])	GO:0044267(biological_process:cellular protein metabolic process); GO:0005125(molecular_function:cytokine activity); GO:0071222(biological_process:cellular response to lipopolysaccharide); GO:0008083(molecular_function:growth factor activity); GO:0070301(biological_process:cellular response to hydrogen peroxide); GO:0005138(molecular_function:interleukin-6 receptor binding); GO:0005788(cellular_c…	K05405	IL6	map05166(Human T-cell leukemia virus 1 infection); map05167(Kaposi sarcoma-associated herpesvirus infection); map05142(Chagas disease (American trypanosomiasis)); map05143(African trypanosomiasis); map05162(Measles); map05163(Human cytomegalovirus infection); map05146(Amoebiasis); map05161(Hepatitis B); map05332(Graft-versus-host disease); map04659(Th17 cell differentiation); map05164(Influenza A…	3JDUP(T:Signal transduction mechanisms)	3JDUP(interleukin-6 receptor binding)	PF00489(IL6:Interleukin-6/G-CSF/MGF family); PF07400(IL11:Interleukin 11)	P05231(Interleukin-6 OS=Homo sapiens OX=9606 GN=IL6 PE=1 SV=1)	3569
ENSG00000099364	FBXL19	F-box and leucine rich repeat protein 19 [Source:HGNC Symbol;Acc:HGNC:25300]	3796	616	642	780	1522	1338	1168.75	10.78	13.6	13.11	28.6	27.97	21.91	12.4967	26.16	0.458996	-1.12345	1.14813e-16	8.70582e-15	yes	down	NP_001269280.1(F-box/LRR-repeat protein 19 isoform 3 [Homo sapiens])	GO:0005829(cellular_component:cytosol); GO:0043161(biological_process:proteasome-mediated ubiquitin-dependent protein catabolic process); GO:0043687(biological_process:post-translational protein modification); GO:0008270(molecular_function:zinc ion binding); GO:0003677(molecular_function:DNA binding); GO:0000209(biological_process:protein polyubiquitination); GO:0019005(cellular_component:SCF ubi…	K10285	FBXL19		3J1XR(B:Chromatin structure and dynamics)	3J1XR(F-box and leucine-rich repeat protein 19)	PF16866(PHD_4:PHD-finger); PF02008(zf-CXXC:CXXC zinc finger domain); PF00646(F-box:F-box domain); PF12937(F-box-like:F-box-like); PF12799(LRR_4:Leucine Rich repeats (2 copies))	Q6PCT2(F-box/LRR-repeat protein 19 OS=Homo sapiens OX=9606 GN=FBXL19 PE=1 SV=3)	54620
ENSG00000074855	ANO8	anoctamin 8 [Source:HGNC Symbol;Acc:HGNC:29329]	4178	310	391	442	949	878	744	4.68	7.11	6.4	15.86	14.5	12.7	6.06333	14.3533	0.404675	-1.30516	1.18783e-16	8.96889e-15	yes	down	XP_016882537(anoctamin-8 isoform X1 [Homo sapiens])	GO:0005229(molecular_function:intracellular calcium activated chloride channel activity); GO:0044267(biological_process:cellular protein metabolic process); GO:0043687(biological_process:post-translational protein modification); GO:0005788(cellular_component:endoplasmic reticulum lumen); GO:0034220(biological_process:ion transmembrane transport); GO:0006821(biological_process:chloride transport);…	K19502	ANO8, TMEM16H		3J4W6(D:Cell cycle control, cell division, chromosome partitioning)	3J4W6(intracellular chloride channel activity)	PF04547(Anoctamin:Calcium-activated chloride channel)	Q9HCE9(Anoctamin-8 OS=Homo sapiens OX=9606 GN=ANO8 PE=1 SV=3)	57719
ENSG00000243649	CFB	complement factor B [Source:HGNC Symbol;Acc:HGNC:1037]	2476	260.49	188	254	537	490	490	8.79	8	9.42	17.97	16.11	17.7	8.73667	17.26	0.419562	-1.25305	1.24468e-16	9.35865e-15	yes	down	NP_001701(complement factor B preproprotein [Homo sapiens])	GO:0004252(molecular_function:serine-type endopeptidase activity); GO:0030449(biological_process:regulation of complement activation); GO:0070062(cellular_component:extracellular exosome); GO:0072562(cellular_component:blood microparticle); GO:0001848(molecular_function:complement binding); GO:0005576(cellular_component:extracellular region); GO:0006956(biological_process:complement activation); …	K01335	CFB	map05150(Staphylococcus aureus infection); map04610(Complement and coagulation cascades)	3J7T7(W:Extracellular structures)	3J7T7(Belongs to the peptidase S1 family)	PF00084(Sushi:Sushi repeat (SCR repeat)); PF00092(VWA:von Willebrand factor type A domain); PF00089(Trypsin:Trypsin); PF13519(VWA_2:von Willebrand factor type A domain); PF09342(DUF1986:Domain of unknown function (DUF1986)); PF02793(HRM:Hormone receptor domain)	P00751(Complement factor B OS=Homo sapiens OX=9606 GN=CFB PE=1 SV=2)	629
ENSG00000171798	KNDC1	kinase non-catalytic C-lobe domain containing 1 [Source:HGNC Symbol;Acc:HGNC:29374]	7021	69	53	69.03	199	213	197	1.45	1.32	1.6	4.01	5.03	4.04	1.45667	4.36	0.285085	-1.81054	1.27186e-16	9.52295e-15	yes	down	NP_689856(kinase non-catalytic C-lobe domain-containing protein 1 isoform 1 [Homo sapiens])	GO:0005088(molecular_function:Ras guanyl-nucleotide exchange factor activity); GO:0021707(biological_process:cerebellar granule cell differentiation); GO:0032045(cellular_component:guanyl-nucleotide exchange factor complex); GO:0050773(biological_process:regulation of dendrite development); GO:0030425(cellular_component:dendrite); GO:0048814(biological_process:regulation of dendrite morphogenesis…				3J82K(T:Signal transduction mechanisms)	3J82K(Kinase non-catalytic C-lobe domain (KIND) containing 1)	PF16474(KIND:Kinase non-catalytic C-lobe domain); PF00617(RasGEF:RasGEF domain); PF00618(RasGEF_N:RasGEF N-terminal motif)	Q76NI1(Kinase non-catalytic C-lobe domain-containing protein 1 OS=Homo sapiens OX=9606 GN=KNDC1 PE=2 SV=2)	85442
ENSG00000167779	IGFBP6	insulin like growth factor binding protein 6 [Source:HGNC Symbol;Acc:HGNC:5475]	947	312	252	318	687	604	565	26.01	26.99	25.69	72.79	62.77	55.93	26.23	63.83	0.431064	-1.21403	1.32293e-16	9.86408e-15	yes	down	NP_002169(insulin-like growth factor-binding protein 6 precursor [Homo sapiens])	GO:0090090(biological_process:negative regulation of canonical Wnt signaling pathway); GO:0044267(biological_process:cellular protein metabolic process); GO:0043567(biological_process:regulation of insulin-like growth factor receptor signaling pathway); GO:0031994(molecular_function:insulin-like growth factor I binding); GO:0031995(molecular_function:insulin-like growth factor II binding); GO:000…	K23579	IGFBP6		3JF4P(S:Function unknown)	3JF4P(insulin-like growth factor II binding)	PF00086(Thyroglobulin_1:Thyroglobulin type-1 repeat); PF00219(IGFBP:Insulin-like growth factor binding protein)	P24592(Insulin-like growth factor-binding protein 6 OS=Homo sapiens OX=9606 GN=IGFBP6 PE=1 SV=1)	3489
ENSG00000085117	CD82	CD82 molecule [Source:HGNC Symbol;Acc:HGNC:6210]	2212	141.25	104.68	108	307	327	313.62	7.38	5.73	4.39	14.75	13.9	14.4	5.83333	14.35	0.341503	-1.55003	1.33852e-16	9.89789e-15	yes	down	XP_011518369(CD82 antigen isoform X2 [Homo sapiens])	GO:0070062(cellular_component:extracellular exosome); GO:0005887(cellular_component:integral component of plasma membrane); GO:0005886(cellular_component:plasma membrane)	K06509	KAI1, CD82, TSPAN27	map04115(p53 signaling pathway)	3J6Q1(S:Function unknown)	3J6Q1(CD82 antigen)	PF00335(Tetraspanin:Tetraspanin family)	P27701(CD82 antigen OS=Homo sapiens OX=9606 GN=CD82 PE=1 SV=1)	3732
ENSG00000111432	FZD10	frizzled class receptor 10 [Source:HGNC Symbol;Acc:HGNC:4039]	3277	600	523	596	1235	996	1069	11.56	12.56	11.32	27.33	21.87	22.88	11.8133	24.0267	0.474223	-1.07636	1.33308e-16	9.89789e-15	yes	down	NP_009128(frizzled-10 precursor [Homo sapiens])	GO:0005737(cellular_component:cytoplasm); GO:0038031(biological_process:non-canonical Wnt signaling pathway via JNK cascade); GO:0004930(molecular_function:G-protein coupled receptor activity); GO:0043547(biological_process:positive regulation of GTPase activity); GO:0030182(biological_process:neuron differentiation); GO:0060070(biological_process:canonical Wnt signaling pathway); GO:0009986(cell…	K02842	FZD9_10, CD349_50	map05205(Proteoglycans in cancer); map05165(Human papillomavirus infection); map04390(Hippo signaling pathway); map05200(Pathways in cancer); map04550(Signaling pathways regulating pluripotency of stem cells); map05010(Alzheimer disease); map05217(Basal cell carcinoma); map04916(Melanogenesis); map05225(Hepatocellular carcinoma); map05224(Breast cancer); map04934(Cushing syndrome); map05226(Gastr…	3J2U0(T:Signal transduction mechanisms)	3J2U0(non-canonical Wnt signaling pathway via JNK cascade)	PF01534(Frizzled:Frizzled/Smoothened family membrane region); PF01392(Fz:Fz domain)	Q9ULW2(Frizzled-10 OS=Homo sapiens OX=9606 GN=FZD10 PE=1 SV=1)	11211
ENSG00000015171	ZMYND11	zinc finger MYND-type containing 11 [Source:HGNC Symbol;Acc:HGNC:16966]	3961	1547.45	1464.06	1775.03	748.06	851.98	850.99	25.63	30.49	29.18	14.55	16.39	16.57	28.4333	15.8367	1.78173	0.83328	1.39104e-16	1.02019e-14	no	up	XP_016871076.1()	GO:2001237(biological_process:negative regulation of extrinsic apoptotic signaling pathway); GO:0035064(molecular_function:methylated histone binding); GO:0051607(biological_process:defense response to virus); GO:0006325(biological_process:chromatin organization); GO:0005634(cellular_component:nucleus); GO:0003714(molecular_function:transcription corepressor activity); GO:0005654(cellular_compone…	K23218	ZMYND11, BS69		3J3VR(S:Function unknown)	3J3VR(regulation of transcription elongation from RNA polymerase II promoter)	PF00439(Bromodomain:Bromodomain); PF00855(PWWP:PWWP domain)	Q15326(Zinc finger MYND domain-containing protein 11 OS=Homo sapiens OX=9606 GN=ZMYND11 PE=1 SV=2)	10771
ENSG00000148346	LCN2	lipocalin 2 [Source:HGNC Symbol;Acc:HGNC:6526]	631	349	218	276	81	51	63	37.97	28.89	29.82	11.05	6.69	8.81	32.2267	8.85	3.91965	1.97072	1.38551e-16	1.02019e-14	yes	up	KAI2554086.1(lipocalin 2 [Homo sapiens])	GO:0071222(biological_process:cellular response to lipopolysaccharide); GO:0019221(biological_process:cytokine-mediated signaling pathway); GO:0019730(biological_process:antimicrobial humoral response); GO:0097192(biological_process:extrinsic apoptotic signaling pathway in absence of ligand); GO:0010628(biological_process:positive regulation of gene expression); GO:0042742(biological_process:defe…	K21129	LCN2	map04657(IL-17 signaling pathway)	3JAP8(S:Function unknown)	3JAP8(Neutrophil gelatinase-associated)	PF00061(Lipocalin:Lipocalin / cytosolic fatty-acid binding protein family)	P80188(Neutrophil gelatinase-associated lipocalin OS=Homo sapiens OX=9606 GN=LCN2 PE=1 SV=2)	3934
ENSG00000240972	MIF	macrophage migration inhibitory factor [Source:HGNC Symbol;Acc:HGNC:7097]	557	4044.2	3063.74	4097.39	7433.85	6482.3	5824.09	785.59	776.7	804.52	2205.21	1812.76	1469.5	788.937	1829.16	0.513233	-0.962313	1.79457e-16	1.31077e-14	no	down	NP_002406(macrophage migration inhibitory factor [Homo sapiens])	GO:0005126(molecular_function:cytokine receptor binding); GO:0042056(molecular_function:chemoattractant activity); GO:2000343(biological_process:positive regulation of chemokine (C-X-C motif) ligand 2 production); GO:0005125(molecular_function:cytokine activity); GO:0090344(biological_process:negative regulation of cell aging); GO:1902166(biological_process:negative regulation of intrinsic apopto…	K07253	MIF	map00360(Phenylalanine metabolism); map00350(Tyrosine metabolism)	3JH1Q(V:Defense mechanisms)	3JH1Q(phenylpyruvate tautomerase activity)	PF01187(MIF:Macrophage migration inhibitory factor (MIF))	P14174(Macrophage migration inhibitory factor OS=Homo sapiens OX=9606 GN=MIF PE=1 SV=4)	4282
ENSG00000185585	OLFML2A	olfactomedin like 2A [Source:HGNC Symbol;Acc:HGNC:27270]	6567	214	185	232.72	415	451	453	2.09	2.16	2.21	4.59	5.01	4.75	2.15333	4.78333	0.436348	-1.19645	2.00335e-16	1.45732e-14	yes	down	NP_872293(olfactomedin-like protein 2A isoform 1 precursor [Homo sapiens])	GO:0031012(cellular_component:extracellular matrix); GO:0042803(molecular_function:protein homodimerization activity); GO:0030198(biological_process:extracellular matrix organization); GO:0050840(molecular_function:extracellular matrix binding)	K25449	OLFML2		3J4DP(W:Extracellular structures)	3J4DP(extracellular matrix binding)	PF02191(OLF:Olfactomedin-like domain); PF12308(Noelin-1:Neurogenesis glycoprotein)	Q68BL7(Olfactomedin-like protein 2A OS=Homo sapiens OX=9606 GN=OLFML2A PE=2 SV=1)	169611
ENSG00000166033	HTRA1	HtrA serine peptidase 1 [Source:HGNC Symbol;Acc:HGNC:9476]	2091	763	612	748	294	318	310	33.81	31.9	32.55	13.14	16.3	15.45	32.7533	14.9633	2.0982	1.06915	2.15271e-16	1.55963e-14	yes	up	NP_002766(serine protease HTRA1 precursor [Homo sapiens])	GO:0060718(biological_process:chorionic trophoblast cell differentiation); GO:0004252(molecular_function:serine-type endopeptidase activity); GO:0005829(cellular_component:cytosol); GO:0097187(biological_process:dentinogenesis); GO:0050679(biological_process:positive regulation of epithelial cell proliferation); GO:0070062(cellular_component:extracellular exosome); GO:0050687(biological_process:n…	K08784	HTRA1, PRSS11		3J5BW(O:Posttranslational modification, protein turnover, chaperones)	3J5BW(chorionic trophoblast cell differentiation)	PF07648(Kazal_2:Kazal-type serine protease inhibitor domain); PF17820(PDZ_6:PDZ domain); PF00219(IGFBP:Insulin-like growth factor binding protein); PF13365(Trypsin_2:Trypsin-like peptidase domain); PF00089(Trypsin:Trypsin); PF00595(PDZ:PDZ domain); PF02163(Peptidase_M50:Peptidase family M50); PF13180(PDZ_2:PDZ domain); PF10459(Peptidase_S46:Peptidase S46); PF00050(Kazal_1:Kazal-type serine protea…	Q92743(Serine protease HTRA1 OS=Homo sapiens OX=9606 GN=HTRA1 PE=1 SV=1)	5654
ENSG00000105137	SYDE1	synapse defective Rho GTPase homolog 1 [Source:HGNC Symbol;Acc:HGNC:25824]	3252	970	938	972	1878	1651	1653	20.28	25.67	20.21	44.65	37.6	35.59	22.0533	39.28	0.50796	-0.977214	2.39501e-16	1.72818e-14	no	down	NP_149014(rho GTPase-activating protein SYDE1 isoform 1 [Homo sapiens])	GO:0051056(biological_process:regulation of small GTPase mediated signal transduction); GO:0005096(molecular_function:GTPase activator activity); GO:0005829(cellular_component:cytosol); GO:0090630(biological_process:activation of GTPase activity); GO:0051493(biological_process:regulation of cytoskeleton organization); GO:0007165(biological_process:signal transduction); GO:1901165(biological_proce…	K20655	SYDE		3J961(T:Signal transduction mechanisms)	3J961(Synapse defective 1, Rho GTPase, homolog 1 (C. elegans))	PF00620(RhoGAP:RhoGAP domain)	Q6ZW31(Rho GTPase-activating protein SYDE1 OS=Homo sapiens OX=9606 GN=SYDE1 PE=1 SV=1)	85360
ENSG00000142303	ADAMTS10	ADAM metallopeptidase with thrombospondin type 1 motif 10 [Source:HGNC Symbol;Acc:HGNC:13201]	4194	35	43	49	183	217	138	1.78	3.03	2.26	9.33	11.53	9.01	2.35667	9.95667	0.214691	-2.21967	2.53032e-16	1.81848e-14	yes	down	XP_016882827.1(A disintegrin and metalloproteinase with thrombospondin motifs 10 isoform X1 [Homo sapiens])	GO:0004222(molecular_function:metalloendopeptidase activity)	K08625	ADAMTS10		3J6EV(O:Posttranslational modification, protein turnover, chaperones)	3J6EV(metalloendopeptidase activity)	PF00090(TSP_1:Thrombospondin type 1 domain); PF01421(Reprolysin:Reprolysin (M12B) family zinc metalloprotease ); PF17771(ADAM_CR_2:ADAM cysteine-rich domain); PF01562(Pep_M12B_propep:Reprolysin family propeptide); PF08686(PLAC:PLAC (protease and lacunin) domain); PF05986(ADAM_spacer1:ADAM-TS Spacer 1); PF19030(TSP1_ADAMTS:Thrombospondin type 1 domain); PF01421(Reprolysin:Reprolysin (M12B) family …	A0A0A0MQW6(A disintegrin and metalloproteinase with thrombospondin motifs 10 OS=Homo sapiens OX=9606 GN=ADAMTS10 PE=4 SV=1)	81794
ENSG00000205542	TMSB4X	thymosin beta 4 X-linked [Source:HGNC Symbol;Acc:HGNC:11881]	622	11901	8353.99	12001	15595	16533	18722	1868.31	1700.17	1895.52	3520.04	3551.33	3702.02	1821.33	3591.13	0.575632	-0.79678	2.63449e-16	1.88577e-14	no	down	NP_066932(thymosin beta-4 [Homo sapiens])	GO:0033209(biological_process:tumor necrosis factor-mediated signaling pathway); GO:0019899(molecular_function:enzyme binding); GO:0042989(biological_process:sequestering of actin monomers); GO:1901222(biological_process:regulation of NIK/NF-kappaB signaling); GO:0005737(cellular_component:cytoplasm); GO:0007253(biological_process:cytoplasmic sequestering of NF-kappaB); GO:0031093(cellular_compon…	K05764	TMSB4	map04810(Regulation of actin cytoskeleton)	3JI5G(N:Cell motility); 3JPS2(N:Cell motility)	3JI5G(regulation of proton-transporting ATP synthase activity, rotational mechanism); 3JPS2(Thymosin beta actin-binding motif.)	PF01290(Thymosin:Thymosin beta-4 family)	P62328(Thymosin beta-4 OS=Homo sapiens OX=9606 GN=TMSB4X PE=1 SV=2)	7114
ENSG00000151881	TMEM267	transmembrane protein 267 [Source:HGNC Symbol;Acc:HGNC:26139]	1927	1767	1369	1826	777	802	913	74.68	54.87	70.71	36.62	35.16	45.88	66.7533	39.22	1.81116	0.856913	3.00052e-16	2.13921e-14	no	up	XP_005248392.1()	GO:0016021(cellular_component:integral component of membrane)				3J4XX(S:Function unknown); 3JQ6M(S:Function unknown)	3J4XX(transmembrane protein C5orf28 homolog); 3JQ6M(Chromosome 5 open reading frame 28)		Q0VDI3(Transmembrane protein 267 OS=Homo sapiens OX=9606 GN=TMEM267 PE=1 SV=1)	64417
ENSG00000142733	MAP3K6	mitogen-activated protein kinase kinase kinase 6 [Source:HGNC Symbol;Acc:HGNC:6858]	4438	233	248	303	613	481	634	6.85	6.33	8.52	12.55	11.8	13.58	7.23333	12.6433	0.413079	-1.27551	3.06988e-16	2.17998e-14	yes	down	NP_004663(mitogen-activated protein kinase kinase kinase 6 isoform 1 [Homo sapiens])	GO:0000186(biological_process:activation of MAPKK activity); GO:0006468(biological_process:protein phosphorylation); GO:0007257(biological_process:activation of JUN kinase activity); GO:0000287(molecular_function:magnesium ion binding); GO:0007165(biological_process:signal transduction); GO:0004672(molecular_function:protein kinase activity); GO:0004709(molecular_function:MAP kinase kinase kinase…	K04425	MAP3K6, ASK2	map04010(MAPK signaling pathway)	3J79I(T:Signal transduction mechanisms)	3J79I(Mitogen-activated protein kinase kinase kinase 6)	PF00069(Pkinase:Protein kinase domain); PF13281(DUF4071:Domain of unknown function (DUF4071)); PF13281(MAP3K_TRAF_bd:MAP3K TRAFs-binding domain); PF07714(PK_Tyr_Ser-Thr:Protein tyrosine and serine/threonine kinase); PF20302(HisK-N-like:HisK-N-like globin domain of the ASK signalosome); PF19039(ASK_PH:ASK kinase PH domain); PF20308(TPR-S:Tetratricopeptide Repeats-Sensor); PF20309(DRHyd-ASK:Deoxyri…	O95382(Mitogen-activated protein kinase kinase kinase 6 OS=Homo sapiens OX=9606 GN=MAP3K6 PE=1 SV=3)	9064
ENSG00000007541	PIGQ	phosphatidylinositol glycan anchor biosynthesis class Q [Source:HGNC Symbol;Acc:HGNC:14135]	2846	478.76	548.91	550.48	1330.75	1030.64	1027.63	16.26	23.1	17.81	51.48	39.45	37.76	19.0567	42.8967	0.425203	-1.23378	3.16825e-16	2.24094e-14	yes	down	NP_683721(phosphatidylinositol N-acetylglucosaminyltransferase subunit Q isoform 1 [Homo sapiens])	GO:0017176(molecular_function:phosphatidylinositol N-acetylglucosaminyltransferase activity); GO:0005975(biological_process:carbohydrate metabolic process); GO:0016021(cellular_component:integral component of membrane); GO:0005789(cellular_component:endoplasmic reticulum membrane); GO:0016254(biological_process:preassembly of GPI anchor in ER membrane); GO:0000506(cellular_component:glycosylphosp…	K03860	PIGQ, GPI1	map00563(Glycosylphosphatidylinositol (GPI)-anchor biosynthesis)	3J3NA(M:Cell wall/membrane/envelope biogenesis); 3J3NA(O:Posttranslational modification, protein turnover, chaperones)	3J3NA(phosphatidylinositol N-acetylglucosaminyltransferase activity); 3J3NA(phosphatidylinositol N-acetylglucosaminyltransferase activity)	PF05024(Gpi1:N-acetylglucosaminyl transferase component (Gpi1))	Q9BRB3(Phosphatidylinositol N-acetylglucosaminyltransferase subunit Q OS=Homo sapiens OX=9606 GN=PIGQ PE=1 SV=3)	9091
ENSG00000100889	PCK2	phosphoenolpyruvate carboxykinase 2, mitochondrial [Source:HGNC Symbol;Acc:HGNC:8725]	2179	2522	2149	2411	4609	4105	3712	81.22	88.72	76.65	173.67	149.6	133.41	82.1967	152.227	0.518857	-0.946592	3.1997e-16	2.25428e-14	no	down	NP_004554(phosphoenolpyruvate carboxykinase [GTP], mitochondrial isoform 1 precursor [Homo sapiens])	GO:0071549(biological_process:cellular response to dexamethasone stimulus); GO:0006090(biological_process:pyruvate metabolic process); GO:0042594(biological_process:response to starvation); GO:0033993(biological_process:response to lipid); GO:0005829(cellular_component:cytosol); GO:0019543(biological_process:propionate catabolic process); GO:0030145(molecular_function:manganese ion binding); GO:0…	K01596	E4.1.1.32, pckA, PCK	map00010(Glycolysis / Gluconeogenesis); map04964(Proximal tubule bicarbonate reclamation); map03320(PPAR signaling pathway); map04068(FoxO signaling pathway); map04920(Adipocytokine signaling pathway); map04922(Glucagon signaling pathway); map04910(Insulin signaling pathway); map00620(Pyruvate metabolism); map00020(Citrate cycle (TCA cycle)); map04151(PI3K-Akt signaling pathway); map04152(AMPK si…	3JAI4(C:Energy production and conversion)	3JAI4(phosphoenolpyruvate carboxykinase)	PF00821(PEPCK_GTP:Phosphoenolpyruvate carboxykinase C-terminal P-loop domain); PF17297(PEPCK_N:Phosphoenolpyruvate carboxykinase N-terminal domain)	Q16822(Phosphoenolpyruvate carboxykinase [GTP], mitochondrial OS=Homo sapiens OX=9606 GN=PCK2 PE=1 SV=4)	5106
ENSG00000177788	RAB4A-AS1	RAB4A antisense RNA 1 [Source:HGNC Symbol;Acc:HGNC:55934]	5952	1524.97	1518	1944	616	847	832	15.97	20.24	20.76	7.39	10.54	10.55	18.99	9.49333	1.98335	0.98794	3.30964e-16	2.32259e-14	no	up	XP_028705682.1(putative HTLV-1-related endogenous sequence isoform X2 [Macaca mulatta])					3JK6F(S:Function unknown); 3JKBE(S:Function unknown); 3JHE1(K:Transcription); 3JPB0(S:Function unknown)	3JK6F(); 3JKBE(Pfam:GVQW); 3JHE1(high mobility group); 3JPB0()		Q9NRK2(p15 protein OS=Homo sapiens OX=9606 GN=p15 PE=4 SV=1)
ENSG00000163295	ALPI	alkaline phosphatase, intestinal [Source:HGNC Symbol;Acc:HGNC:437]	3241	18	18	21	138	133	87	0.37	0.67	0.56	3.63	3.44	2.06	0.533333	3.04333	0.144292	-2.79294	3.4263e-16	2.39506e-14	yes	down	NP_001622(intestinal-type alkaline phosphatase precursor [Homo sapiens])	GO:0006654(biological_process:phosphatidic acid biosynthetic process); GO:0004035(molecular_function:alkaline phosphatase activity); GO:0016311(biological_process:dephosphorylation); GO:0000287(molecular_function:magnesium ion binding); GO:0007586(biological_process:digestion); GO:0005576(cellular_component:extracellular region); GO:0008270(molecular_function:zinc ion binding); GO:0002020(molecul…	K01077	E3.1.3.1, phoA, phoB	map00730(Thiamine metabolism); map00790(Folate biosynthesis)	3J8ZW(P:Inorganic ion transport and metabolism)	3J8ZW(alkaline phosphatase activity)	PF00245(Alk_phosphatase:Alkaline phosphatase)	P09923(Intestinal-type alkaline phosphatase OS=Homo sapiens OX=9606 GN=ALPI PE=1 SV=2)	248
ENSG00000075240	GRAMD4	GRAM domain containing 4 [Source:HGNC Symbol;Acc:HGNC:29113]	4315	219	227	250	555	486	479	5.28	10.16	5.61	27.82	15.68	15.19	7.01667	19.5633	0.417349	-1.26068	3.47063e-16	2.41661e-14	yes	down	NP_001353589(GRAM domain-containing protein 4 isoform 2 [Homo sapiens])	GO:0016021(cellular_component:integral component of membrane); GO:0006915(biological_process:apoptotic process); GO:0005739(cellular_component:mitochondrion); GO:0031966(cellular_component:mitochondrial membrane); GO:0034164(biological_process:negative regulation of toll-like receptor 9 signaling pathway); GO:0043280(biological_process:positive regulation of cysteine-type endopeptidase activity i…	K23554	GRAMD4		3J9EC(S:Function unknown)	3J9EC(GRAM domain-containing protein 4)	PF02893(GRAM:GRAM domain); PF08372(PRT_C:Plant phosphoribosyltransferase C-terminal)	Q6IC98(GRAM domain-containing protein 4 OS=Homo sapiens OX=9606 GN=GRAMD4 PE=1 SV=1)	23151
ENSG00000068078	FGFR3	fibroblast growth factor receptor 3 [Source:HGNC Symbol;Acc:HGNC:3690]	4293	613	686	688	1496	1258	1215	9.49	13.51	11.95	27.56	23.62	21.27	11.65	24.15	0.457697	-1.12754	3.63283e-16	2.51975e-14	yes	down	NP_001156685(fibroblast growth factor receptor 3 isoform 3 precursor [Homo sapiens])	GO:0005783(cellular_component:endoplasmic reticulum); GO:0060349(biological_process:bone morphogenesis); GO:0001501(biological_process:skeletal system development); GO:0007169(biological_process:transmembrane receptor protein tyrosine kinase signaling pathway); GO:0030133(cellular_component:transport vesicle); GO:0008543(biological_process:fibroblast growth factor receptor signaling pathway); GO:…	K05094	FGFR3, CD333	map05206(MicroRNAs in cancer); map01521(EGFR tyrosine kinase inhibitor resistance); map04810(Regulation of actin cytoskeleton); map05200(Pathways in cancer); map04015(Rap1 signaling pathway); map04014(Ras signaling pathway); map04010(MAPK signaling pathway); map05219(Bladder cancer); map04550(Signaling pathways regulating pluripotency of stem cells); map04020(Calcium signaling pathway); map05230(…	3J2HT(T:Signal transduction mechanisms)	3J2HT(fibroblast growth factor receptor apoptotic signaling pathway)	PF07714(PK_Tyr_Ser-Thr:Protein tyrosine and serine/threonine kinase); PF07679(I-set:Immunoglobulin I-set domain); PF18123(FGFR3_TM:Fibroblast growth factor receptor 3 transmembrane domain); PF00069(Pkinase:Protein kinase domain); PF13927(Ig_3:Immunoglobulin domain); PF13895(Ig_2:Immunoglobulin domain); PF00047(ig:Immunoglobulin domain); PF07686(V-set:Immunoglobulin V-set domain)	P22607(Fibroblast growth factor receptor 3 OS=Homo sapiens OX=9606 GN=FGFR3 PE=1 SV=1)	2261
ENSG00000166165	CKB	creatine kinase B [Source:HGNC Symbol;Acc:HGNC:1991]	1492	3154	2303	2708	5928	4815	4638	172.07	162.86	157.22	375.83	301.44	276.69	164.05	317.987	0.482027	-1.05281	4.0295e-16	2.78409e-14	yes	down	NP_001349460.1(creatine kinase B-type isoform 2 [Homo sapiens])	GO:0016310(biological_process:phosphorylation); GO:0016301(molecular_function:kinase activity); GO:0004111(molecular_function:creatine kinase activity); GO:0000166(molecular_function:nucleotide binding); GO:0046314(biological_process:phosphocreatine biosynthetic process); GO:0003824(molecular_function:catalytic activity); GO:0016740(molecular_function:transferase activity); GO:0016772(molecular_f…				3J6HP(C:Energy production and conversion)	3J6HP(Belongs to the ATP guanido phosphotransferase family)	PF00217(ATP-gua_Ptrans:ATP:guanido phosphotransferase, C-terminal catalytic domain); PF02807(ATP-gua_PtransN:ATP:guanido phosphotransferase, N-terminal domain)	A0A0S2Z471(Creatine kinase (Fragment) OS=Homo sapiens OX=9606 GN=CKB PE=1 SV=1)
ENSG00000111057	KRT18	keratin 18 [Source:HGNC Symbol;Acc:HGNC:6430]	1420	7258	5775.01	6640.74	9660.97	9845.75	10696.4	367.07	367.63	332.78	588.35	587.99	615.73	355.827	597.357	0.595178	-0.748606	4.06032e-16	2.79459e-14	no	down	NP_954657(keratin, type I cytoskeletal 18 [Homo sapiens])	GO:0033209(biological_process:tumor necrosis factor-mediated signaling pathway); GO:0045095(cellular_component:keratin filament); GO:0097191(biological_process:extrinsic apoptotic signaling pathway); GO:0071944(cellular_component:cell periphery); GO:0009653(biological_process:anatomical structure morphogenesis); GO:0007049(biological_process:cell cycle); GO:0005737(cellular_component:cytoplasm); …	K07604	KRT1	map05150(Staphylococcus aureus infection); map04915(Estrogen signaling pathway)	3J9H5(S:Function unknown)	3J9H5(Golgi to plasma membrane CFTR protein transport)	PF00038(Filament:Intermediate filament protein)	P05783(Keratin, type I cytoskeletal 18 OS=Homo sapiens OX=9606 GN=KRT18 PE=1 SV=2)	3875
ENSG00000249859	PVT1	Pvt1 oncogene [Source:HGNC Symbol;Acc:HGNC:9709]	2450	2091.01	1876	2358.04	1029.8	1183	1012	103.82	116.4	113.44	58.18	68.59	56.45	111.22	61.0733	1.78423	0.835305	4.31485e-16	2.9584e-14	no	up	EAW92103.1(hCG1810825, isoform CRA_b [Homo sapiens])								A0A024R9F6(HCG1810825, isoform CRA_b OS=Homo sapiens OX=9606 GN=hCG_1810825 PE=4 SV=1)
ENSG00000197498	RPF2	ribosome production factor 2 homolog [Source:HGNC Symbol;Acc:HGNC:20870]	3671	1274	992	1306	447	604	573	41.69	31.44	33.83	10.16	11.83	12.78	35.6533	11.59	2.0041	1.00296	4.49762e-16	3.07195e-14	yes	up	NP_001276040(ribosome production factor 2 homolog isoform 2 [Homo sapiens])	GO:0042273(biological_process:ribosomal large subunit biogenesis); GO:0008097(molecular_function:5S rRNA binding); GO:0005730(cellular_component:nucleolus); GO:0005634(cellular_component:nucleus); GO:0000463(biological_process:maturation of LSU-rRNA from tricistronic rRNA transcript (SSU-rRNA, 5.8S rRNA, LSU-rRNA)); GO:0003723(molecular_function:RNA binding); GO:1902570(biological_process:protein…	K14847	RPF2		3J8UJ(J:Translation, ribosomal structure and biogenesis)	3J8UJ(protein localization to nucleolus)	PF04427(Brix:Brix domain)	Q9H7B2(Ribosome production factor 2 homolog OS=Homo sapiens OX=9606 GN=RPF2 PE=1 SV=2)	84154
ENSG00000185885	IFITM1	interferon induced transmembrane protein 1 [Source:HGNC Symbol;Acc:HGNC:5412]	662	418.32	240.11	361.35	751.22	693	751.2	76.38	52	64.61	194.53	168.15	182.14	64.33	181.607	0.420028	-1.25144	5.40557e-16	3.67805e-14	yes	down	XP_028688780.1(uncharacterized protein LOC697687 isoform X1 [Macaca mulatta])	GO:0016021(cellular_component:integral component of membrane); GO:0016020(cellular_component:membrane)				3JN11(S:Function unknown); 3JH5S(S:Function unknown)	3JN11(Interferon-induced transmembrane protein); 3JH5S(negative regulation of viral entry into host cell)	PF04505(CD225:Interferon-induced transmembrane protein)	A0A7P0T8C2(Interferon-induced transmembrane protein 1 OS=Homo sapiens OX=9606 GN=IFITM1 PE=1 SV=1)
ENSG00000088986	DYNLL1	dynein light chain LC8-type 1 [Source:HGNC Symbol;Acc:HGNC:15476]	662	5478	3579	4813	2225	2188	2212	770.78	649.43	675.89	438.25	409.5	386.87	698.7	411.54	1.89935	0.925506	5.98285e-16	4.05542e-14	no	up	NP_003737.1(dynein light chain 1, cytoplasmic [Homo sapiens])	GO:0000086(biological_process:G2/M transition of mitotic cell cycle); GO:0005886(cellular_component:plasma membrane); GO:0016236(biological_process:macroautophagy); GO:0101003(cellular_component:ficolin-1-rich granule membrane); GO:0021762(biological_process:substantia nigra development); GO:0005929(cellular_component:cilium); GO:0030286(cellular_component:dynein complex); GO:0005874(cellular_com…	K10418	DYNLL	map04962(Vasopressin-regulated water reabsorption); map05132(Salmonella infection)	3JHE9(Z:Cytoskeleton)	3JHE9(positive regulation of ATP-dependent microtubule motor activity, plus-end-directed)	PF01221(Dynein_light:Dynein light chain type 1 ); PF01221(Dynein_light:Dynein light chain type 1)	P63167(Dynein light chain 1, cytoplasmic OS=Homo sapiens OX=9606 GN=DYNLL1 PE=1 SV=1)	8655
ENSG00000114850	SSR3	signal sequence receptor subunit 3 [Source:HGNC Symbol;Acc:HGNC:11325]	1039	9596.2	7124.64	10086.4	4097.56	4917.83	5153.66	287.85	223.52	246.12	143.22	167.84	177.14	252.497	162.733	1.71889	0.781476	6.05292e-16	4.08743e-14	no	up	NP_001295126(translocon-associated protein subunit gamma isoform 1 [Homo sapiens])	GO:0016021(cellular_component:integral component of membrane); GO:0005789(cellular_component:endoplasmic reticulum membrane); GO:0006614(biological_process:SRP-dependent cotranslational protein targeting to membrane); GO:0005783(cellular_component:endoplasmic reticulum)	K13251	SSR3	map04141(Protein processing in endoplasmic reticulum)	3J3R7(U:Intracellular trafficking, secretion, and vesicular transport)	3J3R7(Translocon-associated protein)	PF07074(TRAP-gamma:Translocon-associated protein, gamma subunit (TRAP-gamma))	Q9UNL2(Translocon-associated protein subunit gamma OS=Homo sapiens OX=9606 GN=SSR3 PE=1 SV=1)	6747
ENSG00000179862	CITED4	Cbp/p300 interacting transactivator with Glu/Asp rich carboxy-terminal domain 4 [Source:HGNC Symbol;Acc:HGNC:18696]	1310	390	322	324	1187	788	726	21.55	22.39	17.75	79.56	51.89	45.95	20.5633	59.1333	0.348725	-1.51984	6.1144e-16	4.11343e-14	yes	down	NP_597724(cbp/p300-interacting transactivator 4 [Homo sapiens])	GO:0005737(cellular_component:cytoplasm); GO:0005634(cellular_component:nucleus); GO:0003713(molecular_function:transcription coactivator activity); GO:0005654(cellular_component:nucleoplasm); GO:0006357(biological_process:regulation of transcription from RNA polymerase II promoter); GO:0045944(biological_process:positive regulation of transcription from RNA polymerase II promoter); GO:0043627(bi…	K22528	CITED4		3JFS9(K:Transcription)	3JFS9(response to estrogen)	PF04487(CITED:CITED)	Q96RK1(Cbp/p300-interacting transactivator 4 OS=Homo sapiens OX=9606 GN=CITED4 PE=1 SV=1)	163732
ENSG00000149418	ST14	ST14 transmembrane serine protease matriptase [Source:HGNC Symbol;Acc:HGNC:11344]	3305	89	59	83	224	216	239	1.7	1.87	1.77	5.37	5.91	5.82	1.78	5.7	0.308916	-1.69471	6.19245e-16	4.15033e-14	yes	down	NP_068813(suppressor of tumorigenicity 14 protein [Homo sapiens])	GO:0019897(cellular_component:extrinsic component of plasma membrane); GO:0004252(molecular_function:serine-type endopeptidase activity); GO:0005615(cellular_component:extracellular space); GO:0030216(biological_process:keratinocyte differentiation); GO:0070268(biological_process:cornification); GO:0016323(cellular_component:basolateral plasma membrane); GO:0060672(biological_process:epithelial c…	K08670	ST14, PRSS14	map05206(MicroRNAs in cancer)	3JQ2F(E:Amino acid transport and metabolism)	3JQ2F(epithelial cell morphogenesis involved in placental branching)	PF00431(CUB:CUB domain); PF01390(SEA:SEA domain); PF00057(Ldl_recept_a:Low-density lipoprotein receptor domain class A); PF00089(Trypsin:Trypsin); PF02408(CUB_2:CUB-like domain)	Q9Y5Y6(Suppressor of tumorigenicity 14 protein OS=Homo sapiens OX=9606 GN=ST14 PE=1 SV=2)	6768
ENSG00000187017	ESPN	espin [Source:HGNC Symbol;Acc:HGNC:13281]	4731	77.14	65	66	230.17	223	199	4.38	3.28	2.76	7.57	7.51	8.33	3.47333	7.80333	0.29117	-1.78006	6.76582e-16	4.5177e-14	yes	down	XP_011540533(espin isoform X1 [Homo sapiens])	GO:0005737(cellular_component:cytoplasm); GO:0007626(biological_process:locomotory behavior); GO:0031941(cellular_component:filamentous actin); GO:0032426(cellular_component:stereocilium tip); GO:0007605(biological_process:sensory perception of sound); GO:0051494(biological_process:negative regulation of cytoskeleton organization); GO:0051017(biological_process:actin filament bundle assembly); GO…	K24047	ESPN		3JB3A(S:Function unknown); 3JFDA(S:Function unknown)	3JB3A(Espin isoform X1); 3JFDA(Espin-like)	PF12796(Ank_2:Ankyrin repeats (3 copies)); PF02205(WH2:WH2 motif); PF13637(Ank_4:Ankyrin repeats (many copies)); PF13857(Ank_5:Ankyrin repeats (many copies)); PF00023(Ank:Ankyrin repeat); PF13606(Ank_3:Ankyrin repeat)	B1AK53(Espin OS=Homo sapiens OX=9606 GN=ESPN PE=1 SV=1)	83715
ENSG00000136630	HLX	H2.0 like homeobox [Source:HGNC Symbol;Acc:HGNC:4978]	2237	414.38	261.47	359.05	804	735.57	676.3	16.87	10.99	14.12	29.06	27.83	23.91	13.9933	26.9333	0.422292	-1.24369	6.9097e-16	4.59662e-14	yes	down	NP_068777(H2.0-like homeobox protein [Homo sapiens])	GO:0008284(biological_process:positive regulation of cell proliferation); GO:0043565(molecular_function:sequence-specific DNA binding); GO:0048557(biological_process:embryonic digestive tract morphogenesis); GO:0046622(biological_process:positive regulation of organ growth); GO:0030154(biological_process:cell differentiation); GO:0007519(biological_process:skeletal muscle tissue development); GO:…	K09339	HLX1		3JCA8(K:Transcription)	3JCA8(H2.0-like homeobox)	PF00046(Homeodomain:Homeodomain)	Q14774(H2.0-like homeobox protein OS=Homo sapiens OX=9606 GN=HLX PE=1 SV=3)	3142
ENSG00000125967	NECAB3	N-terminal EF-hand calcium binding protein 3 [Source:HGNC Symbol;Acc:HGNC:15851]	2009	523	449	499	1004.88	901	870	21.41	23.42	20.89	54.5	46.92	45.28	21.9067	48.9	0.482895	-1.05022	7.55109e-16	5.0047e-14	yes	down	NP_112509(N-terminal EF-hand calcium-binding protein 3 isoform 2 [Homo sapiens])	GO:0005737(cellular_component:cytoplasm); GO:0005794(cellular_component:Golgi apparatus); GO:0005783(cellular_component:endoplasmic reticulum); GO:0000137(cellular_component:Golgi cis cisterna); GO:0019538(biological_process:protein metabolic process); GO:0005634(cellular_component:nucleus); GO:0005789(cellular_component:endoplasmic reticulum membrane); GO:0009306(biological_process:protein secre…	K23854	NECAB		3JAZZ(T:Signal transduction mechanisms)	3JAZZ(regulation of amyloid precursor protein biosynthetic process)	PF13202(EF-hand_5:EF hand); PF03992(ABM:Antibiotic biosynthesis monooxygenase); PF00036(EF-hand_1:EF hand); PF13499(EF-hand_7:EF-hand domain pair); PF13405(EF-hand_6:EF-hand domain); PF13833(EF-hand_8:EF-hand domain pair)	Q96P71(N-terminal EF-hand calcium-binding protein 3 OS=Homo sapiens OX=9606 GN=NECAB3 PE=1 SV=2)	63941
ENSG00000160446	ZDHHC12	zinc finger DHHC-type palmitoyltransferase 12 [Source:HGNC Symbol;Acc:HGNC:19159]	1187	274	216	272	595	529	494	18.01	18.39	16.97	47.6	40.5	36.65	17.79	41.5833	0.4273	-1.22668	7.7092e-16	5.09063e-14	yes	down	NP_001304945.1(probable palmitoyltransferase ZDHHC12 isoform 2 [Homo sapiens])	GO:0018230(biological_process:peptidyl-L-cysteine S-palmitoylation); GO:0005794(cellular_component:Golgi apparatus); GO:0018345(biological_process:protein palmitoylation); GO:0016021(cellular_component:integral component of membrane); GO:0006612(biological_process:protein targeting to membrane); GO:0019706(molecular_function:protein-cysteine S-palmitoyltransferase activity); GO:0016409(molecular_…	K18932	ZDHHC		3J9SZ(S:Function unknown)	3J9SZ(protein-cysteine S-acyltransferase activity)	PF01529(DHHC:DHHC palmitoyltransferase)	Q96GR4(Probable palmitoyltransferase ZDHHC12 OS=Homo sapiens OX=9606 GN=ZDHHC12 PE=2 SV=2)	84885
ENSG00000128245	YWHAH	tyrosine 3-monooxygenase/tryptophan 5-monooxygenase activation protein eta [Source:HGNC Symbol;Acc:HGNC:12853]	1751	2469	1868	2332	1112	1145	1162	106.41	94.69	89.76	51.25	52.1	51.14	96.9533	51.4967	1.7757	0.828385	7.88866e-16	5.18999e-14	no	up	NP_003396(14-3-3 protein eta [Homo sapiens])	GO:0019899(molecular_function:enzyme binding); GO:0006713(biological_process:glucocorticoid catabolic process); GO:0014704(cellular_component:intercalated disc); GO:0061024(biological_process:membrane organization); GO:0048167(biological_process:regulation of synaptic plasticity); GO:0021762(biological_process:substantia nigra development); GO:0005739(cellular_component:mitochondrion); GO:0044325…	K16198	YWHAG_H	map04110(Cell cycle); map05203(Viral carcinogenesis); map05160(Hepatitis C); map04390(Hippo signaling pathway); map04114(Oocyte meiosis); map04151(PI3K-Akt signaling pathway)	3J48D(O:Posttranslational modification, protein turnover, chaperones)	3J48D(glucocorticoid catabolic process)	PF00244(14-3-3:14-3-3 protein)	Q04917(14-3-3 protein eta OS=Homo sapiens OX=9606 GN=YWHAH PE=1 SV=4)	7533
ENSG00000108479	GALK1	galactokinase 1 [Source:HGNC Symbol;Acc:HGNC:4118]	1445	345	245	321	705	593	607	17.58	16.89	16.1	44.54	36.85	36.24	16.8567	39.21	0.433484	-1.20595	9.45769e-16	6.19947e-14	yes	down	NP_000145.1(galactokinase [Homo sapiens])	GO:0005737(cellular_component:cytoplasm); GO:0005829(cellular_component:cytosol); GO:0006012(biological_process:galactose metabolic process); GO:0033499(biological_process:galactose catabolic process via UDP-galactose); GO:0016020(cellular_component:membrane); GO:0061623(biological_process:glycolytic process from galactose); GO:0004335(molecular_function:galactokinase activity); GO:0019402(biolog…	K00849	galK	map00520(Amino sugar and nucleotide sugar metabolism); map00052(Galactose metabolism)	3JFIF(G:Carbohydrate transport and metabolism)	3JFIF(Galactokinase)	PF00288(GHMP_kinases_N:GHMP kinases N terminal domain); PF10509(GalKase_gal_bdg:Galactokinase galactose-binding signature); PF08544(GHMP_kinases_C:GHMP kinases C terminal ); PF08544(GHMP_kinases_C:GHMP kinases C terminal)	P51570(Galactokinase OS=Homo sapiens OX=9606 GN=GALK1 PE=1 SV=1)	2584
ENSG00000102265	TIMP1	TIMP metallopeptidase inhibitor 1 [Source:HGNC Symbol;Acc:HGNC:11820]	769	2055	1542	2030	2967	2854	2996	225.31	212.67	217.77	426.6	395.75	390.03	218.583	404.127	0.579569	-0.786948	9.87384e-16	6.44862e-14	no	down	NP_003245(metalloproteinase inhibitor 1 precursor [Homo sapiens])	GO:0005125(molecular_function:cytokine activity); GO:0051045(biological_process:negative regulation of membrane protein ectodomain proteolysis); GO:0005788(cellular_component:endoplasmic reticulum lumen); GO:0031012(cellular_component:extracellular matrix); GO:0008270(molecular_function:zinc ion binding); GO:0043086(biological_process:negative regulation of catalytic activity); GO:0019221(biologi…	K16451	TIMP1	map04066(HIF-1 signaling pathway)	3J47Q(O:Posttranslational modification, protein turnover, chaperones)	3J47Q(regulation of integrin-mediated signaling pathway)	PF00965(TIMP:Tissue inhibitor of metalloproteinase)	P01033(Metalloproteinase inhibitor 1 OS=Homo sapiens OX=9606 GN=TIMP1 PE=1 SV=1)	7076
ENSG00000123933	MXD4	MAX dimerization protein 4 [Source:HGNC Symbol;Acc:HGNC:13906]	3871	545	479	624	1062	917	964	10.57	10.96	11.41	21.22	18.77	20.63	10.98	20.2067	0.507993	-0.97712	1.05259e-15	6.8495e-14	no	down	NP_006445(max dimerization protein 4 [Homo sapiens])	GO:0008285(biological_process:negative regulation of cell proliferation); GO:0000122(biological_process:negative regulation of transcription from RNA polymerase II promoter); GO:0005634(cellular_component:nucleus); GO:0003714(molecular_function:transcription corepressor activity); GO:0003677(molecular_function:DNA binding); GO:0046983(molecular_function:protein dimerization activity); GO:0000981(…	K09114	MXD, MAD		3J4S3(K:Transcription)	3J4S3(negative regulation of transcription by RNA polymerase II)	PF00010(HLH:Helix-loop-helix DNA-binding domain)	Q14582(Max dimerization protein 4 OS=Homo sapiens OX=9606 GN=MXD4 PE=1 SV=2)	10608
ENSG00000203668	CHML	CHM like Rab escort protein [Source:HGNC Symbol;Acc:HGNC:1941]	7711	6413.94	6802.78	9494.68	3206.11	3972.37	3939.38	50.98	67.68	74.66	30.48	38.42	35.47	64.44	34.79	1.85625	0.892394	1.06406e-15	6.89905e-14	no	up	NP_001812(rab proteins geranylgeranyltransferase component A 2 [Homo sapiens])	GO:0005737(cellular_component:cytoplasm); GO:0005634(cellular_component:nucleus); GO:0005829(cellular_component:cytosol); GO:0018344(biological_process:protein geranylgeranylation); GO:0016192(biological_process:vesicle-mediated transport); GO:0005092(molecular_function:GDP-dissociation inhibitor activity); GO:0043687(biological_process:post-translational protein modification); GO:0005096(molecul…	K23460	CHM, CHML		3JE9U(T:Signal transduction mechanisms); 3JE9U(U:Intracellular trafficking, secretion, and vesicular transport)	3JE9U(Rab proteins geranylgeranyltransferase component A); 3JE9U(Rab proteins geranylgeranyltransferase component A)	PF00996(GDI:GDP dissociation inhibitor); PF13450(NAD_binding_8:NAD(P)-binding Rossmann-like domain)	P26374(Rab proteins geranylgeranyltransferase component A 2 OS=Homo sapiens OX=9606 GN=CHML PE=1 SV=2)	1122
ENSG00000133816	MICAL2	microtubule associated monooxygenase, calponin and LIM domain containing 2 [Source:HGNC Symbol;Acc:HGNC:24693]	5874	1007.86	1180.5	1432.02	533.94	541	514.34	13.62	21.12	18.33	8.6	7.72	7.17	17.69	7.83	2.07532	1.05333	1.08788e-15	7.02803e-14	yes	up	NP_001380866.1([F-actin]-monooxygenase MICAL2 isoform g [Homo sapiens])	GO:0007507(biological_process:heart development); GO:0030042(biological_process:actin filament depolymerization); GO:0007010(biological_process:cytoskeleton organization); GO:0016709(molecular_function:oxidoreductase activity, acting on paired donors, with incorporation or reduction of molecular oxygen, NAD(P)H as one donor, and incorporation of one atom of oxygen); GO:0019417(biological_process:…	K19947	MICAL		3JDPW(Z:Cytoskeleton)	3JDPW(Protein-methionine sulfoxide oxidase MICAL2)	PF00412(LIM:LIM domain); PF01494(FAD_binding_3:FAD binding domain); PF00307(CH:Calponin homology (CH) domain); PF12130(DUF3585:Bivalent Mical/EHBP Rab binding domain); PF12130(bMERB_dom:Bivalent Mical/EHBP Rab binding domain); PF11971(CAMSAP_CH:CAMSAP CH domain); PF07992(Pyr_redox_2:Pyridine nucleotide-disulphide oxidoreductase); PF13738(Pyr_redox_3:Pyridine nucleotide-disulphide oxidoreductase);…	O94851([F-actin]-monooxygenase MICAL2 OS=Homo sapiens OX=9606 GN=MICAL2 PE=1 SV=1)	9645
ENSG00000170153	RNF150	ring finger protein 150 [Source:HGNC Symbol;Acc:HGNC:23138]	10432	158	131	160	293	395	379	0.9	0.93	0.9	1.89	2.53	2.54	0.91	2.32	0.384387	-1.37937	1.11418e-15	7.17205e-14	yes	down	NP_065775(RING finger protein 150 precursor [Homo sapiens])	GO:0016021(cellular_component:integral component of membrane); GO:0046872(molecular_function:metal ion binding); GO:0061630(molecular_function:ubiquitin protein ligase activity); GO:0006511(biological_process:ubiquitin-dependent protein catabolic process)				3J38T(O:Posttranslational modification, protein turnover, chaperones)	3J38T(Ring finger protein 150)	PF13639(zf-RING_2:Ring finger domain); PF02225(PA:PA domain); PF17123(zf-RING_11:RING-like zinc finger); PF13923(zf-C3HC4_2:Zinc finger, C3HC4 type (RING finger)); PF14634(zf-RING_5:zinc-RING finger domain); PF00097(zf-C3HC4:Zinc finger, C3HC4 type (RING finger)); PF12678(zf-rbx1:RING-H2 zinc finger domain); PF13445(zf-RING_UBOX:RING-type zinc-finger); PF13920(zf-C3HC4_3:Zinc finger, C3HC4 type (…	Q9ULK6(RING finger protein 150 OS=Homo sapiens OX=9606 GN=RNF150 PE=1 SV=2)	57484
ENSG00000143452	HORMAD1	HORMA domain containing 1 [Source:HGNC Symbol;Acc:HGNC:25245]	1904	563	411	591	166	204	228	26.1	28.33	30.83	12.97	13.17	15.94	28.42	14.0267	2.37878	1.25022	1.294e-15	8.2997e-14	yes	up	XP_011508356(HORMA domain-containing protein 1 isoform X1 [Homo sapiens])	GO:0060629(biological_process:regulation of homologous chromosome segregation); GO:0051321(biological_process:meiotic cell cycle); GO:0042138(biological_process:meiotic DNA double-strand break formation); GO:0005694(cellular_component:chromosome); GO:0005634(cellular_component:nucleus); GO:0001824(biological_process:blastocyst development); GO:0007283(biological_process:spermatogenesis); GO:00511…	K12778	HORMAD, HOP1		3J36K(B:Chromatin structure and dynamics)	3J36K(regulation of homologous chromosome segregation)	PF02301(HORMA:HORMA domain)	Q86X24(HORMA domain-containing protein 1 OS=Homo sapiens OX=9606 GN=HORMAD1 PE=1 SV=1)	84072
ENSG00000173530	TNFRSF10D	TNF receptor superfamily member 10d [Source:HGNC Symbol;Acc:HGNC:11907]	3535	814	695	882	360	361	396	14.45	15.37	15.44	7.33	7.29	7.8	15.0867	7.47333	1.94882	0.9626	1.30197e-15	8.32097e-14	no	up	NP_003831(tumor necrosis factor receptor superfamily member 10D precursor [Homo sapiens])	GO:0009986(cellular_component:cell surface); GO:0006915(biological_process:apoptotic process); GO:0004888(molecular_function:transmembrane signaling receptor activity); GO:0050900(biological_process:leukocyte migration); GO:0043066(biological_process:negative regulation of apoptotic process); GO:0045569(molecular_function:TRAIL binding); GO:0007166(biological_process:cell surface receptor signali…	K22702	TNFRSF10D, TRAILR4, DCR2, CD264	map04060(Cytokine-cytokine receptor interaction); map04061(Viral protein interaction with cytokine and cytokine receptor)	3JBYU(T:Signal transduction mechanisms)	3JBYU(TRAIL binding)	PF00020(TNFR_c6:TNFR/NGFR cysteine-rich region)	Q9UBN6(Tumor necrosis factor receptor superfamily member 10D OS=Homo sapiens OX=9606 GN=TNFRSF10D PE=1 SV=1)	8793
ENSG00000091127	PUS7	pseudouridine synthase 7 [Source:HGNC Symbol;Acc:HGNC:26033]	3525	1861	1693	2194	959	1056	1077	37.91	39.48	39.68	20.08	21.83	22.54	39.0233	21.4833	1.69186	0.758608	1.349e-15	8.59089e-14	no	up	NP_001305093(pseudouridylate synthase 7 homolog isoform b [Homo sapiens])	GO:2000380(biological_process:regulation of mesoderm development); GO:0031119(biological_process:tRNA pseudouridine synthesis); GO:0005634(cellular_component:nucleus); GO:0009982(molecular_function:pseudouridine synthase activity); GO:1902036(biological_process:regulation of hematopoietic stem cell differentiation); GO:1990481(biological_process:mRNA pseudouridine synthesis); GO:0019899(molecular…	K06176	truD, PUS7		3J2PX(S:Function unknown)	3J2PX(mRNA pseudouridine synthesis)	PF01142(TruD:tRNA pseudouridine synthase D (TruD))	Q96PZ0(Pseudouridylate synthase 7 homolog OS=Homo sapiens OX=9606 GN=PUS7 PE=1 SV=2)	54517
ENSG00000177000	MTHFR	methylenetetrahydrofolate reductase [Source:HGNC Symbol;Acc:HGNC:7436]	7044	415.48	518.13	548.95	1035	933.62	966.89	4.01	6.44	6.95	13.03	11.87	10.41	5.8	11.77	0.461516	-1.11555	1.3867e-15	8.79966e-14	yes	down	XP_016856817(methylenetetrahydrofolate reductase isoform X4 [Homo sapiens])	GO:0006730(biological_process:one-carbon metabolic process); GO:0044877(molecular_function:macromolecular complex binding); GO:0045202(cellular_component:synapse); GO:0001666(biological_process:response to hypoxia); GO:0046655(biological_process:folic acid metabolic process); GO:0071949(molecular_function:FAD binding); GO:0043200(biological_process:response to amino acid); GO:0050661(molecular_fu…	K25004	MTHFR	map01523(Antifolate resistance); map00670(One carbon pool by folate)	3J6GM(E:Amino acid transport and metabolism)	3J6GM(methylenetetrahydrofolate reductase (NAD(P)H) activity)	PF02219(MTHFR:Methylenetetrahydrofolate reductase)	P42898(Methylenetetrahydrofolate reductase OS=Homo sapiens OX=9606 GN=MTHFR PE=1 SV=3)	4524
ENSG00000140854	KATNB1	katanin regulatory subunit B1 [Source:HGNC Symbol;Acc:HGNC:6217]	2618	537	535	637	1264	1049	988	17.61	20.5	20.63	45.26	39.08	30.82	19.58	38.3867	0.470127	-1.08888	1.42685e-15	9.02245e-14	yes	down	NP_005877(katanin p80 WD40 repeat-containing subunit B1 [Homo sapiens])	GO:0031117(biological_process:positive regulation of microtubule depolymerization); GO:0005886(cellular_component:plasma membrane); GO:0030426(cellular_component:growth cone); GO:0010942(biological_process:positive regulation of cell death); GO:0008352(cellular_component:katanin complex); GO:0005874(cellular_component:microtubule); GO:0051301(biological_process:cell division); GO:0005737(cellular…	K18643	KATNB1		3J4QQ(Z:Cytoskeleton)	3J4QQ(Participates in a complex which severs microtubules in an ATP-dependent manner. May act to target the enzymatic subunit of this complex to sites of action such as the centrosome. Microtubule severing may promote rapid reorganization of cellular microtubule arrays and the release of microtubules from the centrosome following nucleation. Microtubule release from the mitotic spindle poles may …	PF00400(WD40:WD domain, G-beta repeat); PF13925(Katanin_con80:con80 domain of Katanin); PF12894(ANAPC4_WD40:Anaphase-promoting complex subunit 4 WD40 domain); PF20426(NBCH_WD40:Neurobeachin beta propeller domain); PF08662(eIF2A:Eukaryotic translation initiation factor eIF2A)	Q9BVA0(Katanin p80 WD40 repeat-containing subunit B1 OS=Homo sapiens OX=9606 GN=KATNB1 PE=1 SV=1)	10300
ENSG00000188505	NCCRP1	NCCRP1, F-box associated domain containing [Source:HGNC Symbol;Acc:HGNC:33739]	1975	195	172	194	428	378	421	6.6	7.29	6.49	17.02	14.86	16.03	6.79333	15.97	0.41698	-1.26195	1.47614e-15	9.30124e-14	yes	down	NP_001001414(F-box only protein 50 [Homo sapiens])	GO:0008284(biological_process:positive regulation of cell proliferation); GO:0005737(cellular_component:cytoplasm); GO:0070062(cellular_component:extracellular exosome); GO:0031146(biological_process:SCF-dependent proteasomal ubiquitin-dependent protein catabolic process); GO:0016567(biological_process:protein ubiquitination); GO:0006516(biological_process:glycoprotein catabolic process); GO:0019…				3JDQM(B:Chromatin structure and dynamics)	3JDQM(Non-specific cytotoxic cell receptor protein 1 homolog (zebrafish))	PF04300(FBA:F-box associated region)	Q6ZVX7(F-box only protein 50 OS=Homo sapiens OX=9606 GN=NCCRP1 PE=1 SV=1)	342897
ENSG00000272617		novel protein, COG8-PDF readthrough	887	213.07	88.83	83.98	6.8	11.87	11.47	19.68	10.43	7.73	0.81	1.37	1.25	12.6133	1.14333	11.8245	3.5637	1.61561e-15	1.01443e-13	yes	up	KAI2579381.1(hypothetical protein KI723_161247, partial [Homo sapiens])	GO:0017119(cellular_component:Golgi transport complex)				3J73Z(U:Intracellular trafficking, secretion, and vesicular transport)	3J73Z(intra-Golgi vesicle-mediated transport)	PF04124(Dor1:Dor1-like family ); PF04124(Dor1:Dor1-like family)	H3BUN2(Component of oligomeric Golgi complex 8 (Fragment) OS=Homo sapiens OX=9606 PE=3 SV=1)
ENSG00000110719	TCIRG1	T cell immune regulator 1, ATPase H+ transporting V0 subunit a3 [Source:HGNC Symbol;Acc:HGNC:11647]	2668	1190	1087	1167	2404	2004	1902	47.1	53.36	42.69	108.12	88.55	82.02	47.7167	92.8967	0.497464	-1.00733	1.70518e-15	1.06693e-13	yes	down	NP_006010(V-type proton ATPase 116 kDa subunit a isoform 3 isoform a [Homo sapiens])	GO:0006968(biological_process:cellular defense response); GO:0046961(molecular_function:proton-transporting ATPase activity, rotational mechanism); GO:1902600(biological_process:hydrogen ion transmembrane transport); GO:0016236(biological_process:macroautophagy); GO:0101003(cellular_component:ficolin-1-rich granule membrane); GO:0072643(biological_process:interferon-gamma secretion); GO:0001503(b…	K02154	ATPeV0A, ATP6N	map05152(Tuberculosis); map05165(Human papillomavirus infection); map04966(Collecting duct acid secretion); map05120(Epithelial cell signaling in Helicobacter pylori infection); map04721(Synaptic vesicle cycle); map04145(Phagosome); map00190(Oxidative phosphorylation); map04142(Lysosome); map05323(Rheumatoid arthritis); map05110(Vibrio cholerae infection)	3J6HU(C:Energy production and conversion)	3J6HU(V-type ATPase 116kDa subunit family)	PF01496(V_ATPase_I:V-type ATPase 116kDa subunit family ); PF01496(V_ATPase_I:V-type ATPase 116kDa subunit family)	Q13488(V-type proton ATPase 116 kDa subunit a3 OS=Homo sapiens OX=9606 GN=TCIRG1 PE=1 SV=3)	10312
ENSG00000197043	ANXA6	annexin A6 [Source:HGNC Symbol;Acc:HGNC:544]	2889	565	523	685	973	941	1101	15.67	16.51	16.77	26.98	26.32	29.16	16.3167	27.4867	0.535001	-0.902385	1.77926e-15	1.1094e-13	no	down	NP_001350043(annexin A6 isoform 3 [Homo sapiens])	GO:0016020(cellular_component:membrane); GO:0048306(molecular_function:calcium-dependent protein binding); GO:0005544(molecular_function:calcium-dependent phospholipid binding); GO:0035374(molecular_function:chondroitin sulfate binding); GO:0051283(biological_process:negative regulation of sequestering of calcium ion); GO:0005925(cellular_component:focal adhesion); GO:0051560(biological_process:m…	K17094	ANXA6		3J803(U:Intracellular trafficking, secretion, and vesicular transport)	3J803(annexin A6)	PF00191(Annexin:Annexin)	P08133(Annexin A6 OS=Homo sapiens OX=9606 GN=ANXA6 PE=1 SV=3)	309
ENSG00000250251	PKD1P6	polycystin 1, transient receptor potential channel interacting pseudogene 6 [Source:HGNC Symbol;Acc:HGNC:30070]	4769	67.18	70.85	117.61	372.04	249.34	243.66	0.87	1.14	1.49	5.46	3.64	3.47	1.16667	4.19	0.265141	-1.91517	1.92942e-15	1.19886e-13	yes	down	XP_024089797.1(polycystin-1 [Pongo abelii])	GO:0018105(biological_process:peptidyl-serine phosphorylation); GO:0048565(biological_process:digestive tract development); GO:0005783(cellular_component:endoplasmic reticulum); GO:0005262(molecular_function:calcium channel activity); GO:0006611(biological_process:protein export from nucleus); GO:0030155(biological_process:regulation of cell adhesion); GO:0005929(cellular_component:cilium); GO:00…				3J2CT(P:Inorganic ion transport and metabolism); 3J2CT(T:Signal transduction mechanisms)	3J2CT(metanephric distal tubule morphogenesis); 3J2CT(metanephric distal tubule morphogenesis)		H2NPT1(Polycystin 1, transient receptor potential channel interacting OS=Pongo abelii OX=9601 GN=PKD1 PE=3 SV=3)
ENSG00000171490	RSL1D1	ribosomal L1 domain containing 1 [Source:HGNC Symbol;Acc:HGNC:24534]	5440	8455	7658	9229	4606	5089	5273	368.63	445.35	399.7	197.47	229.62	243.49	404.56	223.527	1.5455	0.628077	2.04335e-15	1.26525e-13	no	up	NP_056474(ribosomal L1 domain-containing protein 1 [Homo sapiens])	GO:0032880(biological_process:regulation of protein localization); GO:0005730(cellular_component:nucleolus); GO:2000772(biological_process:regulation of cellular senescence); GO:0016020(cellular_component:membrane); GO:0030686(cellular_component:90S preribosome); GO:0045296(molecular_function:cadherin binding); GO:0003730(molecular_function:mRNA 3'-UTR binding); GO:0000470(biological_process:matu…	K14775	UTP30, RSL1D1		3JC7Y(J:Translation, ribosomal structure and biogenesis)	3JC7Y(regulation of cellular senescence)	PF00687(Ribosomal_L1:Ribosomal protein L1p/L10e family)	O76021(Ribosomal L1 domain-containing protein 1 OS=Homo sapiens OX=9606 GN=RSL1D1 PE=1 SV=3)	26156
ENSG00000196793	ZNF239	zinc finger protein 239 [Source:HGNC Symbol;Acc:HGNC:13031]	2069	684	560	721	238	316	277	22.17	23.22	23.46	9.15	12.48	10.14	22.95	10.59	2.15374	1.10685	2.26614e-15	1.39837e-13	yes	up	NP_001311281(zinc finger protein 239 isoform b [Homo sapiens])	GO:0001227(molecular_function:transcriptional repressor activity, RNA polymerase II transcription regulatory region sequence-specific binding); GO:0000122(biological_process:negative regulation of transcription from RNA polymerase II promoter); GO:0005634(cellular_component:nucleus); GO:0006357(biological_process:regulation of transcription from RNA polymerase II promoter); GO:0003723(molecular_f…				3J77J(K:Transcription)	3J77J(proximal promoter DNA-binding transcription repressor activity, RNA polymerase II-specific)	PF00096(zf-C2H2:Zinc finger, C2H2 type); PF13465(zf-H2C2_2:Zinc-finger double domain); PF13894(zf-C2H2_4:C2H2-type zinc finger); PF18439(zf_UBZ:Ubiquitin-Binding Zinc Finger); PF07975(C1_4:TFIIH C1-like domain); PF09723(Zn-ribbon_8:Zinc ribbon domain); PF17283(Zn_ribbon_SprT:SprT-like zinc ribbon domain); PF13913(zf-C2HC_2:zinc-finger of a C2HC-type)	Q16600(Zinc finger protein 239 OS=Homo sapiens OX=9606 GN=ZNF239 PE=1 SV=3)	8187
ENSG00000153904	DDAH1	dimethylarginine dimethylaminohydrolase 1 [Source:HGNC Symbol;Acc:HGNC:2715]	3939	1321.85	1058	1380	523	659	647	20.85	21.27	21.73	9.45	11.82	11.31	21.2833	10.86	1.87286	0.905246	2.4085e-15	1.4811e-13	no	up	NP_036269(N(G),N(G)-dimethylarginine dimethylaminohydrolase 1 isoform 1 [Homo sapiens])	GO:0050999(biological_process:regulation of nitric-oxide synthase activity); GO:0008285(biological_process:negative regulation of cell proliferation); GO:0070062(cellular_component:extracellular exosome); GO:1900038(biological_process:negative regulation of cellular response to hypoxia); GO:0003073(biological_process:regulation of systemic arterial blood pressure); GO:0007263(biological_process:n…	K01482	DDAH, ddaH		3J2BN(E:Amino acid transport and metabolism)	3J2BN(dimethylaminohydrolase 1)	PF02274(Amidinotransf:Amidinotransferase); PF02274(ADI:Arginine deiminase); PF19420(DDAH_eukar:N,N dimethylarginine dimethylhydrolase, eukaryotic)	O94760(N(G),N(G)-dimethylarginine dimethylaminohydrolase 1 OS=Homo sapiens OX=9606 GN=DDAH1 PE=1 SV=3)	23576
ENSG00000099864	PALM	paralemmin [Source:HGNC Symbol;Acc:HGNC:8594]	2891	90	81	108	310.12	230	251	3.13	2.79	3.99	10.69	7.89	7.12	3.30333	8.56667	0.319296	-1.64703	2.49881e-15	1.53138e-13	yes	down	NP_002570(paralemmin-1 isoform 1 [Homo sapiens])	GO:0007010(biological_process:cytoskeleton organization); GO:0043231(cellular_component:intracellular membrane-bounded organelle); GO:0031410(cellular_component:cytoplasmic vesicle); GO:0005634(cellular_component:nucleus); GO:0016327(cellular_component:apicolateral plasma membrane); GO:0031750(molecular_function:D3 dopamine receptor binding); GO:0060160(biological_process:negative regulation of d…	K16519	AKAP2		3J8U9(S:Function unknown)	3J8U9(D3 dopamine receptor binding)	PF03285(Paralemmin:Paralemmin)	O75781(Paralemmin-1 OS=Homo sapiens OX=9606 GN=PALM PE=1 SV=2)	5064
ENSG00000108588	CCDC47	coiled-coil domain containing 47 [Source:HGNC Symbol;Acc:HGNC:24856]	2195	4867	4110	5414	2384	2819	2891	104.66	111.32	111	55.45	65.24	65.55	108.993	62.08	1.61889	0.695003	2.51838e-15	1.5381e-13	no	up	XP_005257584(coiled-coil domain-containing protein 47 isoform X1 [Homo sapiens])	GO:0016020(cellular_component:membrane); GO:0005791(cellular_component:rough endoplasmic reticulum); GO:0005783(cellular_component:endoplasmic reticulum); GO:0006983(biological_process:ER overload response); GO:0007029(biological_process:endoplasmic reticulum organization); GO:0016021(cellular_component:integral component of membrane); GO:0030433(biological_process:ER-associated ubiquitin-depende…	K24962	CCDC47		3JD3G(S:Function unknown)	3JD3G(Coiled-coil domain containing 47)	PF07946(DUF1682:Protein of unknown function (DUF1682)); PF07946(CCDC47:PAT complex subunit CCDC47)	Q96A33(Coiled-coil domain-containing protein 47 OS=Homo sapiens OX=9606 GN=CCDC47 PE=1 SV=1)	57003
ENSG00000130766	SESN2	sestrin 2 [Source:HGNC Symbol;Acc:HGNC:20746]	3462	1326	1204	1394	2090	2144	1975	24.07	27.24	24.95	43.55	44.31	39.79	25.42	42.55	0.57612	-0.795559	2.55652e-15	1.55608e-13	no	down	NP_113647(sestrin-2 [Homo sapiens])	GO:0032042(biological_process:mitochondrial DNA metabolic process); GO:0016239(biological_process:positive regulation of macroautophagy); GO:0031932(cellular_component:TORC2 complex); GO:0030308(biological_process:negative regulation of cell growth); GO:2000479(biological_process:regulation of cAMP-dependent protein kinase activity); GO:1904504(biological_process:positive regulation of lipophagy)…	K20394	SESN2	map04211(Longevity regulating pathway); map04150(mTOR signaling pathway); map04115(p53 signaling pathway)	3J38D(S:Function unknown)	3J38D(Sestrin 2)	PF04636(PA26:PA26 p53-induced protein (sestrin))	P58004(Sestrin-2 OS=Homo sapiens OX=9606 GN=SESN2 PE=1 SV=1)	83667
ENSG00000204271	SPIN3	spindlin family member 3 [Source:HGNC Symbol;Acc:HGNC:27272]	4835	1720.01	1557.19	2023.03	892	924.09	1016.93	37.42	39.39	40.6	21.15	19.77	22.91	39.1367	21.2767	1.70261	0.767752	2.64241e-15	1.60291e-13	no	up	XP_016884804.1(spindlin-3 isoform X1 [Homo sapiens])	GO:0005654(cellular_component:nucleoplasm); GO:0005829(cellular_component:cytosol); GO:0035064(molecular_function:methylated histone binding); GO:0007276(biological_process:gamete generation)				3JDV2(S:Function unknown)	3JDV2(Spindlin family, member 3)	PF02513(Spin-Ssty:Spin/Ssty Family)	Q5JUX0(Spindlin-3 OS=Homo sapiens OX=9606 GN=SPIN3 PE=1 SV=1)	169981
ENSG00000213931	HBE1	hemoglobin subunit epsilon 1 [Source:HGNC Symbol;Acc:HGNC:4830]	918	498.09	376.23	449.38	150.59	172.38	175.3	43.91	45.38	39.45	16.95	18.87	18.22	42.9133	18.0133	2.42487	1.27791	2.88358e-15	1.7433e-13	yes	up	NP_005321.1(hemoglobin subunit epsilon [Homo sapiens])	GO:0005344(molecular_function:oxygen transporter activity); GO:0019825(molecular_function:oxygen binding); GO:0020037(molecular_function:heme binding); GO:0043177(molecular_function:organic acid binding); GO:0031721(molecular_function:hemoglobin alpha binding); GO:0007596(biological_process:blood coagulation); GO:0051291(biological_process:protein heterooligomerization); GO:0072562(cellular_compo…	K13825	HBE		3JDKP(C:Energy production and conversion)	3JDKP(oxygen carrier activity)	PF00042(Globin:Globin)	P02100(Hemoglobin subunit epsilon OS=Homo sapiens OX=9606 GN=HBE1 PE=1 SV=2)	3046
ENSG00000106333	PCOLCE	procollagen C-endopeptidase enhancer [Source:HGNC Symbol;Acc:HGNC:8738]	1516	2240.92	1721.97	1936.93	3636.99	3186.99	3288.99	116.18	117.21	98.63	233.64	193.06	197.11	110.673	207.937	0.531746	-0.911192	3.05599e-15	1.84131e-13	no	down	NP_002584(procollagen C-endopeptidase enhancer 1 precursor [Homo sapiens])	GO:1990830(biological_process:cellular response to leukemia inhibitory factor); GO:0070062(cellular_component:extracellular exosome); GO:0007275(biological_process:multicellular organism development); GO:0005576(cellular_component:extracellular region); GO:0016504(molecular_function:peptidase activator activity); GO:0006508(biological_process:proteolysis); GO:0005518(molecular_function:collagen b…	K24361	PCOLCE		3J1UE(T:Signal transduction mechanisms)	3J1UE(peptidase activator activity)	PF00431(CUB:CUB domain); PF01759(NTR:UNC-6/NTR/C345C module); PF02408(CUB_2:CUB-like domain)	Q15113(Procollagen C-endopeptidase enhancer 1 OS=Homo sapiens OX=9606 GN=PCOLCE PE=1 SV=2)	5118
ENSG00000138347	MYPN	myopalladin [Source:HGNC Symbol;Acc:HGNC:23246]	5580	522	561	645	927	1041	1034	7.09	10.73	9.93	14.74	16.71	15.13	9.25	15.5267	0.52601	-0.926839	3.27008e-15	1.96369e-13	no	down	NP_001243196(myopalladin isoform a [Homo sapiens])	GO:0098632(molecular_function:protein binding involved in cell-cell adhesion); GO:0008092(molecular_function:cytoskeletal protein binding); GO:0005634(cellular_component:nucleus); GO:0051371(molecular_function:muscle alpha-actinin binding); GO:0017124(molecular_function:SH3 domain binding); GO:0030424(cellular_component:axon); GO:0003779(molecular_function:actin binding); GO:0031674(cellular_comp…	K22028	MYPN		3J9VP(T:Signal transduction mechanisms)	3J9VP(Myopalladin)	PF07679(I-set:Immunoglobulin I-set domain); PF13927(Ig_3:Immunoglobulin domain); PF00047(ig:Immunoglobulin domain); PF13895(Ig_2:Immunoglobulin domain); PF07686(V-set:Immunoglobulin V-set domain); PF17736(Ig_C17orf99:C17orf99 Ig domain); PF08205(C2-set_2:CD80-like C2-set immunoglobulin domain); PF07654(C1-set:Immunoglobulin C1-set domain); PF11465(Receptor_2B4:Natural killer cell receptor 2B4)	Q86TC9(Myopalladin OS=Homo sapiens OX=9606 GN=MYPN PE=1 SV=2)	84665
ENSG00000134884	ARGLU1	arginine and glutamate rich 1 [Source:HGNC Symbol;Acc:HGNC:25482]	3363	9124	7645	10287	4848	5481	5507	152.27	154.38	171.12	89.92	99.59	108.41	159.257	99.3067	1.55298	0.635042	3.35917e-15	2.01045e-13	no	up	NP_060481(arginine and glutamate-rich protein 1 [Homo sapiens])	GO:0005654(cellular_component:nucleoplasm); GO:0005739(cellular_component:mitochondrion); GO:0045296(molecular_function:cadherin binding)	K13173	ARGLU1		3JDZU(S:Function unknown)	3JDZU(Arginine and glutamate-rich 1)	PF15346(ARGLU:Arginine and glutamate-rich 1)	Q9NWB6(Arginine and glutamate-rich protein 1 OS=Homo sapiens OX=9606 GN=ARGLU1 PE=1 SV=1)	55082
ENSG00000131650	KREMEN2	kringle containing transmembrane protein 2 [Source:HGNC Symbol;Acc:HGNC:18797]	1995	115.72	97.63	90.11	374.25	251.51	292.62	3.75	3.64	2.74	13.35	8.88	10.14	3.37667	10.79	0.302223	-1.72631	3.4069e-15	2.03221e-13	yes	down	NP_757384(kremen protein 2 isoform d precursor [Homo sapiens])	GO:0090090(biological_process:negative regulation of canonical Wnt signaling pathway); GO:0016055(biological_process:Wnt signaling pathway); GO:0016021(cellular_component:integral component of membrane); GO:0060173(biological_process:limb development); GO:0005886(cellular_component:plasma membrane); GO:0030279(biological_process:negative regulation of ossification); GO:0031901(cellular_component:…	K23091	KREMEN		3J6PJ(G:Carbohydrate transport and metabolism); 3J6PJ(O:Posttranslational modification, protein turnover, chaperones)	3J6PJ(Kringle containing transmembrane protein 2); 3J6PJ(Kringle containing transmembrane protein 2)	PF00431(CUB:CUB domain); PF01822(WSC:WSC domain); PF00051(Kringle:Kringle domain)	Q8NCW0(Kremen protein 2 OS=Homo sapiens OX=9606 GN=KREMEN2 PE=2 SV=1)	79412
ENSG00000168477	TNXB	tenascin XB [Source:HGNC Symbol;Acc:HGNC:11976]	13831	185.82	224	235	490.91	453.92	465.76	4.37	5.5	6.64	11.21	11.05	12.56	5.50333	11.6067	0.417887	-1.25881	3.73079e-15	2.21802e-13	yes	down	KAI2541751.1(tenascin XB [Homo sapiens])	GO:0005178(molecular_function:integrin binding); GO:0005201(molecular_function:extracellular matrix structural constituent); GO:0070062(cellular_component:extracellular exosome); GO:0098633(molecular_function:collagen fibril binding); GO:0005615(cellular_component:extracellular space); GO:0048251(biological_process:elastic fiber assembly); GO:0030036(biological_process:actin cytoskeleton organiza…	K06252	TN	map05206(MicroRNAs in cancer); map05165(Human papillomavirus infection); map04510(Focal adhesion); map04151(PI3K-Akt signaling pathway); map04512(ECM-receptor interaction)	3J5JP(T:Signal transduction mechanisms)	3J5JP(Fibronectin type 3 domain)	PF18720(EGF_Tenascin:Tenascin EGF domain); PF07974(EGF_2:EGF-like domain); PF00041(fn3:Fibronectin type III domain); PF00147(Fibrinogen_C:Fibrinogen beta and gamma chains, C-terminal globular domain); PF16656(Pur_ac_phosph_N:Purple acid Phosphatase, N-terminal domain); PF10179(NDNF:Neuron-derived neurotrophic factor, first Fn(III) domain); PF16323(DUF4959:Domain of unknown function (DUF4959)); PF…	P22105(Tenascin-X OS=Homo sapiens OX=9606 GN=TNXB PE=1 SV=5)	7148
ENSG00000109881	CCDC34	coiled-coil domain containing 34 [Source:HGNC Symbol;Acc:HGNC:25079]	1452	646	525	667	925	1029	1147	31.4	31.48	33	57.1	63.61	68.18	31.96	62.9633	0.540491	-0.887658	3.77257e-15	2.23544e-13	no	down	NP_110398(coiled-coil domain-containing protein 34 isoform 1 [Homo sapiens])		K16753	CCDC34		3JE7E(S:Function unknown)	3JE7E(coiled-coil domain-containing protein 34)	PF13904(DUF4207:Domain of unknown function (DUF4207)); PF13904(CCDC34:Coiled-coil domain-containing protein 3)	Q96HJ3(Coiled-coil domain-containing protein 34 OS=Homo sapiens OX=9606 GN=CCDC34 PE=1 SV=2)	91057
ENSG00000100650	SRSF5	serine and arginine rich splicing factor 5 [Source:HGNC Symbol;Acc:HGNC:10787]	1638	6995	6293	7633	3614	4013	4436	341.22	374.59	349.4	228.22	261.59	283.13	355.07	257.647	1.58421	0.663767	3.87908e-15	2.29096e-13	no	up	NP_001034554(serine/arginine-rich splicing factor 5 [Homo sapiens])	GO:0016607(cellular_component:nuclear speck); GO:0033120(biological_process:positive regulation of RNA splicing); GO:0000381(biological_process:regulation of alternative mRNA splicing, via spliceosome); GO:0005829(cellular_component:cytosol); GO:0051726(biological_process:regulation of cell cycle); GO:0097421(biological_process:liver regeneration); GO:0045292(biological_process:mRNA cis splicing,…	K12893	SRSF4_5_6, SFRS4_5_6	map05168(Herpes simplex virus 1 infection); map03040(Spliceosome)	3J62X(A:RNA processing and modification)	3J62X(protein kinase B binding)	PF00076(RRM_1:RNA recognition motif. (a.k.a. RRM, RBD, or RNP domain)); PF08777(RRM_3:RNA binding motif); PF14605(Nup35_RRM_2:Nup53/35/40-type RNA recognition motif)	Q13243(Serine/arginine-rich splicing factor 5 OS=Homo sapiens OX=9606 GN=SRSF5 PE=1 SV=1)	6430
ENSG00000143126	CELSR2	cadherin EGF LAG seven-pass G-type receptor 2 [Source:HGNC Symbol;Acc:HGNC:3231]	11015	689	970	1048	2030	1924	1669	7.38	10.12	8.3	16.67	16.96	13.3	8.6	15.6433	0.439491	-1.1861	4.07045e-15	2.39608e-13	yes	down	NP_001399(cadherin EGF LAG seven-pass G-type receptor 2 precursor [Homo sapiens])	GO:0005737(cellular_component:cytoplasm); GO:0060071(biological_process:Wnt signaling pathway, planar cell polarity pathway); GO:0004930(molecular_function:G-protein coupled receptor activity); GO:0006355(biological_process:regulation of transcription, DNA-templated); GO:0098609(biological_process:cell-cell adhesion); GO:0016021(cellular_component:integral component of membrane); GO:0016055(biolo…	K04601	CELSR2		3JDDQ(T:Signal transduction mechanisms)	3JDDQ(cadherin EGF LAG seven-pass G-type receptor 2)	PF00028(Cadherin:Cadherin domain); PF00002(7tm_2:7 transmembrane receptor (Secretin family)); PF16489(GAIN:GPCR-Autoproteolysis INducing (GAIN) domain); PF00053(Laminin_EGF:Laminin EGF domain); PF02210(Laminin_G_2:Laminin G domain); PF00008(EGF:EGF-like domain); PF01825(GPS:GPCR proteolysis site, GPS, motif ); PF12661(hEGF:Human growth factor-like EGF); PF00054(Laminin_G_1:Laminin G domain); PF01…	Q9HCU4(Cadherin EGF LAG seven-pass G-type receptor 2 OS=Homo sapiens OX=9606 GN=CELSR2 PE=1 SV=1)	1952
ENSG00000179348	GATA2	GATA binding protein 2 [Source:HGNC Symbol;Acc:HGNC:4171]	3798	1118	996	1090	1882	1821	1678	37.29	43.59	36.34	79.43	72.41	62.05	39.0733	71.2967	0.543336	-0.880084	4.22993e-15	2.48179e-13	no	down	KAI5941400.1(Endothelial transcription factor GATA-2 [Manis javanica])	GO:0006355(biological_process:regulation of transcription, DNA-templated); GO:0043565(molecular_function:sequence-specific DNA binding)				3JFV5(K:Transcription)	3JFV5(eosinophil fate commitment)	PF00320(GATA:GATA zinc finger)	A0A8D1EBK2(GATA binding protein 2 OS=Sus scrofa OX=9823 GN=GATA2 PE=4 SV=1)
ENSG00000231607	DLEU2	deleted in lymphocytic leukemia 2 [Source:HGNC Symbol;Acc:HGNC:13748]	3166	459.21	468.41	555.49	155.93	185.53	227.09	21.21	24.82	25.48	9.38	11.05	12.26	23.8367	10.8967	2.38433	1.25359	4.45008e-15	2.60243e-13	yes	up	BAC85219.1(unnamed protein product [Homo sapiens])					3JK6F(S:Function unknown); 3JKBE(S:Function unknown); 3JNNK(S:Function unknown)	3JK6F(); 3JKBE(Pfam:GVQW); 3JNNK(Pfam:GVQW)		A0A7N9DFE6(Uncharacterized protein OS=Macaca fascicularis OX=9541 PE=4 SV=1)
ENSG00000144161	ZC3H8	zinc finger CCCH-type containing 8 [Source:HGNC Symbol;Acc:HGNC:30941]	5892	1766	1489.12	1879	787.36	940.62	963	64.55	63.85	64.15	34.37	29.56	32.22	64.1833	32.05	1.73986	0.798973	4.47221e-15	2.60685e-13	no	up	NP_115883(zinc finger CCCH domain-containing protein 8 [Homo sapiens])	GO:0008023(cellular_component:transcription elongation factor complex); GO:0035327(cellular_component:transcriptionally active chromatin); GO:0033085(biological_process:negative regulation of T cell differentiation in thymus); GO:0046677(biological_process:response to antibiotic); GO:0043565(molecular_function:sequence-specific DNA binding); GO:0016604(cellular_component:nuclear body); GO:0005634…	K24388	ZC3H8		3J2BS(A:RNA processing and modification)	3J2BS(Zinc finger CCCH domain-containing protein 8)	PF00642(zf-CCCH:Zinc finger C-x8-C-x5-C-x3-H type (and similar)); PF14608(zf-CCCH_2:RNA-binding, Nab2-type zinc finger); PF18345(zf_CCCH_4:Zinc finger domain); PF18044(zf-CCCH_4:CCCH-type zinc finger); PF16131(Torus:Torus domain)	Q8N5P1(Zinc finger CCCH domain-containing protein 8 OS=Homo sapiens OX=9606 GN=ZC3H8 PE=1 SV=2)	84524
ENSG00000240342	RPS2P5	ribosomal protein S2 pseudogene 5 [Source:HGNC Symbol;Acc:HGNC:31386]	879	4803.64	3137.05	4007.55	1729.26	1795.58	2118.78	449.27	373.15	373.74	208.47	210.33	234.82	398.72	217.873	1.92965	0.94834	4.53221e-15	2.63324e-13	no	up	EAW98136.1(hCG2016250, isoform CRA_k [Homo sapiens])	GO:0003735(molecular_function:structural constituent of ribosome); GO:0015935(cellular_component:small ribosomal subunit); GO:0003723(molecular_function:RNA binding); GO:0006412(biological_process:translation)				3J6ZV(J:Translation, ribosomal structure and biogenesis)	3J6ZV(Belongs to the universal ribosomal protein uS5 family)		P15880(40S ribosomal protein S2 OS=Homo sapiens OX=9606 GN=RPS2 PE=1 SV=2)
ENSG00000124208	PEDS1-UBE2V1	PEDS1-UBE2V1 readthrough [Source:HGNC Symbol;Acc:HGNC:33521]	2757	290.63	152.25	230.25	40.11	61.28	40.47	6.76	4.42	5.29	1.08	1.63	1.05	5.49	1.25333	4.32156	2.11155	4.77671e-15	2.76632e-13	yes	up	NP_954673(TMEM189-UBE2V1 fusion protein [Homo sapiens])	GO:0070534(biological_process:protein K63-linked ubiquitination); GO:0006301(biological_process:postreplication repair); GO:0016021(cellular_component:integral component of membrane); GO:0061631(molecular_function:ubiquitin conjugating enzyme activity); GO:0005654(cellular_component:nucleoplasm); GO:0005634(cellular_component:nucleus)	K20656	TMEM189	map00565(Ether lipid metabolism)	3J2YX(O:Posttranslational modification, protein turnover, chaperones)	3J2YX(protein modification by small protein conjugation)	PF00179(UQ_con:Ubiquitin-conjugating enzyme); PF10520(TMEM189_B_dmain:B domain of TMEM189, localisation domain); PF10520(Lipid_desat:Lipid desaturase domain)	I3L0A0(HCG2044781 OS=Homo sapiens OX=9606 GN=TMEM189-UBE2V1 PE=3 SV=1)	387522
ENSG00000123505	AMD1	adenosylmethionine decarboxylase 1 [Source:HGNC Symbol;Acc:HGNC:457]	6589	4001	3300	4362.74	1668.07	2190.06	2230.05	79.42	74.52	77.45	34.16	45.18	44.37	77.13	41.2367	1.74658	0.804531	5.14532e-15	2.97018e-13	no	up	KAG5205459.1(hypothetical protein JEQ12_018709 [Ovis aries])	GO:0006557(biological_process:S-adenosylmethioninamine biosynthetic process); GO:0005829(cellular_component:cytosol); GO:0004014(molecular_function:adenosylmethionine decarboxylase activity); GO:0006595(biological_process:polyamine metabolic process); GO:0006597(biological_process:spermine biosynthetic process); GO:0046500(biological_process:S-adenosylmethionine metabolic process); GO:0008295(bio…	K01611	speD, AMD1	map00270(Cysteine and methionine metabolism); map00330(Arginine and proline metabolism)	3JB9T(T:Signal transduction mechanisms)	3JB9T(S-adenosylmethioninamine biosynthetic process)	PF01536(SAM_decarbox:Adenosylmethionine decarboxylase)	P17707(S-adenosylmethionine decarboxylase proenzyme OS=Homo sapiens OX=9606 GN=AMD1 PE=1 SV=2)	262
ENSG00000269343	ZNF587B	zinc finger protein 587B [Source:HGNC Symbol;Acc:HGNC:37142]	5794	866.2	923.4	1047.24	384.11	444.77	483.07	12.95	19.64	15.39	6.85	8.1	9.07	15.9933	8.00667	1.9795	0.985139	5.88012e-15	3.38343e-13	no	up	NP_001191747.1(zinc finger protein 587B isoform 2 [Homo sapiens])	GO:0005634(cellular_component:nucleus); GO:0046872(molecular_function:metal ion binding); GO:0003676(molecular_function:nucleic acid binding); GO:0000981(molecular_function:RNA polymerase II transcription factor activity, sequence-specific DNA binding)				3JQ2G(S:Function unknown); 3JPEU(K:Transcription); 3JNMF(K:Transcription); 3JNN0(K:Transcription); 3JM7E(S:Function unknown)	3JQ2G(C2H2-type zinc finger); 3JPEU(krueppel associated box); 3JNMF(C2H2-type zinc finger); 3JNN0(Zinc finger protein); 3JM7E(krueppel associated box)	PF00096(zf-C2H2:Zinc finger, C2H2 type); PF01352(KRAB:KRAB box); PF13465(zf-H2C2_2:Zinc-finger double domain); PF13894(zf-C2H2_4:C2H2-type zinc finger); PF16622(zf-C2H2_11:zinc-finger C2H2-type); PF13912(zf-C2H2_6:C2H2-type zinc finger); PF12874(zf-met:Zinc-finger of C2H2 type); PF09723(Zn-ribbon_8:Zinc ribbon domain); PF12171(zf-C2H2_jaz:Zinc-finger double-stranded RNA-binding); PF07975(C1_4:TFI…	E7ETH6(Zinc finger protein 587B OS=Homo sapiens OX=9606 GN=ZNF587B PE=1 SV=1)	100293516
ENSG00000137868	STRA6	signaling receptor and transporter of retinol STRA6 [Source:HGNC Symbol;Acc:HGNC:30650]	2565	395	339	442	928	683	759	12.7	15.74	17.38	35.54	27.11	33.72	15.2733	32.1233	0.449313	-1.15421	6.03416e-15	3.46094e-13	yes	down	NP_001185971(receptor for retinol uptake STRA6 isoform f [Homo sapiens])	GO:0007631(biological_process:feeding behavior); GO:0007507(biological_process:heart development); GO:0038023(molecular_function:signaling receptor activity); GO:0030325(biological_process:adrenal gland development); GO:0048589(biological_process:developmental growth); GO:0048566(biological_process:embryonic digestive tract development); GO:0042297(biological_process:vocal learning); GO:0007612(b…	K23088	STRA6		3J1R6(S:Function unknown)	3J1R6(Stimulated by retinoic acid)	PF14752(RBP_receptor:Retinol binding protein receptor)	Q9BX79(Receptor for retinol uptake STRA6 OS=Homo sapiens OX=9606 GN=STRA6 PE=1 SV=1)	64220
ENSG00000167536	DHRS13	dehydrogenase/reductase 13 [Source:HGNC Symbol;Acc:HGNC:28326]	1929	204.58	189.97	287.28	468.44	490.48	454.21	7.88	8.43	10.14	19.33	20.88	17.87	8.81667	19.36	0.436791	-1.19499	6.34703e-15	3.62876e-13	yes	down	NP_653284(dehydrogenase/reductase SDR family member 13 precursor [Homo sapiens])	GO:0016020(cellular_component:membrane); GO:0005576(cellular_component:extracellular region); GO:0016491(molecular_function:oxidoreductase activity)	K11169	DHRS13		3J5H6(Q:Secondary metabolites biosynthesis, transport and catabolism)	3J5H6(dehydrogenase reductase (SDR family) member 13)	PF00106(adh_short:short chain dehydrogenase); PF13561(adh_short_C2:Enoyl-(Acyl carrier protein) reductase); PF08659(KR:KR domain); PF01370(Epimerase:NAD dependent epimerase/dehydratase family)	Q6UX07(Dehydrogenase/reductase SDR family member 13 OS=Homo sapiens OX=9606 GN=DHRS13 PE=2 SV=1)	147015
ENSG00000285508	MKKS	MKKS centrosomal shuttling protein [Source:NCBI gene (formerly Entrezgene);Acc:8195]	882	181.61	93.51	159.34	0	0	0	16.9	11.07	14.79	0	0	0	14.2533	0	711.013	9.47373	6.37043e-15	3.63053e-13	yes	up	NP_001381077.1(molecular chaperone MKKS isoform 2 [Homo sapiens])	GO:0016021(cellular_component:integral component of membrane)							V9GZ13(Uncharacterized protein OS=Homo sapiens OX=9606 PE=1 SV=1)
ENSG00000277701		novel transcript	3870	704.65	883.95	1038.68	272.55	376.69	381.07	16.39	23.85	24.19	7.14	10.58	10.21	21.4767	9.31	2.3352	1.22355	6.51065e-15	3.69867e-13	yes	up	KAB0345822.1(hypothetical protein FD754_022748, partial [Muntiacus muntjak])	GO:0003824(molecular_function:catalytic activity)				3JQBZ(K:Transcription); 3JN00(S:Function unknown); 3JJ5B(S:Function unknown); 3JF0N(S:Function unknown)	3JQBZ(Reverse transcriptase (RNA-dependent DNA polymerase)); 3JN00(Reverse transcriptase (RNA-dependent DNA polymerase)); 3JJ5B(Reverse transcriptase (RNA-dependent DNA polymerase)); 3JF0N()		A0A8I5N666(RNA-directed DNA polymerase OS=Papio anubis OX=9555 PE=4 SV=1)
ENSG00000184203	PPP1R2	protein phosphatase 1 regulatory inhibitor subunit 2 [Source:HGNC Symbol;Acc:HGNC:9288]	3386	1430	1093	1353	1897	2109	2100	31.55	26.81	29.28	45.87	49.04	53.77	29.2133	49.56	0.578527	-0.789544	6.64765e-15	3.76455e-13	no	down	XP_006713745(protein phosphatase inhibitor 2 isoform X1 [Homo sapiens])	GO:0043666(biological_process:regulation of phosphoprotein phosphatase activity); GO:0005977(biological_process:glycogen metabolic process); GO:0009966(biological_process:regulation of signal transduction); GO:0004864(molecular_function:protein phosphatase inhibitor activity); GO:0004865(molecular_function:protein serine/threonine phosphatase inhibitor activity); GO:0006091(biological_process:gen…	K16833	PPP1R2, IPP2		3J98D(O:Posttranslational modification, protein turnover, chaperones); 3J98D(T:Signal transduction mechanisms)	3J98D(protein phosphatase inhibitor activity); 3J98D(protein phosphatase inhibitor activity)	PF04979(IPP-2:Protein phosphatase inhibitor 2 (IPP-2))	P41236(Protein phosphatase inhibitor 2 OS=Homo sapiens OX=9606 GN=PPP1R2 PE=1 SV=2)	5504
ENSG00000125170	DOK4	docking protein 4 [Source:HGNC Symbol;Acc:HGNC:19868]	2851	1396	1325	1445	2330	2228	2147	38.12	52.25	42.57	78.18	77.15	65.26	44.3133	73.53	0.567358	-0.817669	6.87555e-15	3.88132e-13	no	down	NP_001356547(docking protein 4 isoform 2 [Homo sapiens])	GO:0007411(biological_process:axon guidance); GO:0005829(cellular_component:cytosol)	K24037	DOK4_5_6, IRS5_6		3JE7X(T:Signal transduction mechanisms)	3JE7X(nervous system development)	PF02174(IRS:PTB domain (IRS-1 type)); PF00169(PH:PH domain)	Q8TEW6(Docking protein 4 OS=Homo sapiens OX=9606 GN=DOK4 PE=1 SV=2)	55715
ENSG00000149596	JPH2	junctophilin 2 [Source:HGNC Symbol;Acc:HGNC:14202]	9502	558	599	776	1160	1146	1095	4.39	7.27	6.6	9.8	10.79	10.9	6.08667	10.4967	0.516069	-0.954364	7.34094e-15	4.13101e-13	no	down	NP_065166(junctophilin-2 isoform 1 [Homo sapiens])	GO:0005783(cellular_component:endoplasmic reticulum); GO:0005789(cellular_component:endoplasmic reticulum membrane); GO:0055074(biological_process:calcium ion homeostasis); GO:0003677(molecular_function:DNA binding); GO:0007275(biological_process:multicellular organism development); GO:0030018(cellular_component:Z disc); GO:0070273(molecular_function:phosphatidylinositol-4-phosphate binding); GO:…	K19530	JPH		3JBDG(S:Function unknown)	3JBDG(phosphatidylinositol-5-phosphate binding)	PF02493(MORN:MORN repeat)	Q9BR39(Junctophilin-2 OS=Homo sapiens OX=9606 GN=JPH2 PE=1 SV=2)	57158
ENSG00000186907	RTN4RL2	reticulon 4 receptor like 2 [Source:HGNC Symbol;Acc:HGNC:23053]	2224	271.15	208.99	209.66	705	492	517.94	9.07	7.87	8.34	24.34	17.46	20.44	8.42667	20.7467	0.366584	-1.44778	7.89872e-15	4.43096e-13	yes	down	NP_848665(reticulon-4 receptor-like 2 precursor [Homo sapiens])	GO:0009897(cellular_component:external side of plasma membrane); GO:0022038(biological_process:corpus callosum development); GO:0031103(biological_process:axon regeneration); GO:0070062(cellular_component:extracellular exosome); GO:0009986(cellular_component:cell surface); GO:0045121(cellular_component:membrane raft); GO:0030425(cellular_component:dendrite); GO:0030424(cellular_component:axon); G…	K16661	RTN4RL2, NGR2		3JBP6(T:Signal transduction mechanisms)	3JBP6(corpus callosum development)	PF13855(LRR_8:Leucine rich repeat); PF12799(LRR_4:Leucine Rich repeats (2 copies)); PF13306(LRR_5:BspA type Leucine rich repeat region (6 copies)); PF14580(LRR_9:Leucine-rich repeat)	Q86UN3(Reticulon-4 receptor-like 2 OS=Homo sapiens OX=9606 GN=RTN4RL2 PE=1 SV=1)	349667
ENSG00000180573	H2AC6	H2A clustered histone 6 [Source:HGNC Symbol;Acc:HGNC:4733]	1668	3240	2951	3532	1752	1739	1989	190.05	291.9	235.55	233.76	201.02	199.84	239.167	211.54	1.61947	0.695518	8.68352e-15	4.85599e-13	no	up	NP_003503.1(histone H2A type 1-C [Homo sapiens])	GO:0008285(biological_process:negative regulation of cell proliferation); GO:0070062(cellular_component:extracellular exosome); GO:0006325(biological_process:chromatin organization); GO:0005634(cellular_component:nucleus); GO:0000786(cellular_component:nucleosome); GO:0005654(cellular_component:nucleoplasm); GO:0000790(cellular_component:nuclear chromatin); GO:0003677(molecular_function:DNA bindi…	K11251	H2A	map05034(Alcoholism); map05322(Systemic lupus erythematosus); map04217(Necroptosis)	3JGNA(B:Chromatin structure and dynamics); 3JGHW(B:Chromatin structure and dynamics); 3JGJH(B:Chromatin structure and dynamics); 3JN3Y(B:Chromatin structure and dynamics); 3JN3Z(B:Chromatin structure and dynamics)	3JGNA(C-terminus of histone H2A); 3JGHW(chromatin silencing); 3JGJH(chromatin silencing); 3JN3Y(C-terminus of histone H2A); 3JN3Z(C-terminus of histone H2A)	PF16211(Histone_H2A_C:C-terminus of histone H2A); PF00125(Histone:Core histone H2A/H2B/H3/H4); PF00808(CBFD_NFYB_HMF:Histone-like transcription factor (CBF/NF-Y) and archaeal histone)	Q93077(Histone H2A type 1-C OS=Homo sapiens OX=9606 GN=H2AC6 PE=1 SV=3)	8334
ENSG00000131469	RPL27	ribosomal protein L27 [Source:HGNC Symbol;Acc:HGNC:10328]	460	13408	9425	13508	6101	6631	6984	3117.5	2896.46	3202.74	2317.41	2332.16	2200.67	3072.23	2283.41	1.67171	0.741328	8.73986e-15	4.86202e-13	no	up	NP_000979.1(60S ribosomal protein L27 [Homo sapiens])	GO:0016020(cellular_component:membrane); GO:0000184(biological_process:nuclear-transcribed mRNA catabolic process, nonsense-mediated decay); GO:1904044(biological_process:response to aldosterone); GO:0070062(cellular_component:extracellular exosome); GO:0022625(cellular_component:cytosolic large ribosomal subunit); GO:0005634(cellular_component:nucleus); GO:0005840(cellular_component:ribosome); G…	K02901	RP-L27e, RPL27	map03010(Ribosome)	3JGD7(J:Translation, ribosomal structure and biogenesis)	3JGD7(rRNA processing)	PF01777(Ribosomal_L27e:Ribosomal L27e protein family)	P61353(60S ribosomal protein L27 OS=Homo sapiens OX=9606 GN=RPL27 PE=1 SV=2)	6155
ENSG00000144655	CSRNP1	cysteine and serine rich nuclear protein 1 [Source:HGNC Symbol;Acc:HGNC:14300]	2593	268	212	300	529	520	486	5.5	5.34	6.08	12.4	12.22	10.99	5.64	11.87	0.460186	-1.11971	8.74865e-15	4.86202e-13	yes	down	NP_001307489(cysteine/serine-rich nuclear protein 1 isoform b [Homo sapiens])	GO:0048705(biological_process:skeletal system morphogenesis); GO:0043565(molecular_function:sequence-specific DNA binding); GO:0003700(molecular_function:transcription factor activity, sequence-specific DNA binding); GO:0005634(cellular_component:nucleus); GO:0006915(biological_process:apoptotic process); GO:0001228(molecular_function:transcriptional activator activity, RNA polymerase II transcri…	K17494	CSRNP		3JFCW(S:Function unknown)	3JFCW(face morphogenesis)	PF16019(CSRNP_N:Cysteine/serine-rich nuclear protein N-terminus)	Q96S65(Cysteine/serine-rich nuclear protein 1 OS=Homo sapiens OX=9606 GN=CSRNP1 PE=1 SV=2)	64651
ENSG00000133710	SPINK5	serine peptidase inhibitor Kazal type 5 [Source:HGNC Symbol;Acc:HGNC:15464]	3656	612	621	645	944	1168	1260	13.93	24.71	17.59	29.27	40.98	38.41	18.7433	36.22	0.511933	-0.965974	9.65167e-15	5.34727e-13	no	down	XP_011535853(serine protease inhibitor Kazal-type 5 isoform X1 [Homo sapiens])	GO:0005783(cellular_component:endoplasmic reticulum); GO:0030155(biological_process:regulation of cell adhesion); GO:0005789(cellular_component:endoplasmic reticulum membrane); GO:0045580(biological_process:regulation of T cell differentiation); GO:0035315(biological_process:hair cell differentiation); GO:0005737(cellular_component:cytoplasm); GO:1900004(biological_process:negative regulation of …	K23420	SPINK5		3J1GZ(S:Function unknown)	3J1GZ(Kazal-type serine protease inhibitor domain)	PF00050(Kazal_1:Kazal-type serine protease inhibitor domain); PF07648(Kazal_2:Kazal-type serine protease inhibitor domain)	Q9NQ38(Serine protease inhibitor Kazal-type 5 OS=Homo sapiens OX=9606 GN=SPINK5 PE=1 SV=2)	11005
ENSG00000110080	ST3GAL4	ST3 beta-galactoside alpha-2,3-sialyltransferase 4 [Source:HGNC Symbol;Acc:HGNC:10864]	1716	970	711	866	1391	1376	1516	42.65	37.51	38.65	68.79	64.93	69.83	39.6033	67.85	0.542021	-0.88358	9.81834e-15	5.42282e-13	no	down	XP_018892682.2(CMP-N-acetylneuraminate-beta-galactosamide-alpha-2,3-sialyltransferase 4 isoform X2 [Gorilla gorilla gorilla])	GO:0005794(cellular_component:Golgi apparatus); GO:0006486(biological_process:protein glycosylation); GO:0016021(cellular_component:integral component of membrane); GO:0016020(cellular_component:membrane); GO:0097503(biological_process:sialylation); GO:0016740(molecular_function:transferase activity); GO:0016757(molecular_function:transferase activity, transferring glycosyl groups); GO:0008373(mo…				3JA6U(G:Carbohydrate transport and metabolism)	3JA6U(monosialoganglioside sialyltransferase activity)	PF00777(Glyco_transf_29:Glycosyltransferase family 29 (sialyltransferase))	A0A7I2V4V4(CMP-N-acetylneuraminate-beta-galactosamide-alpha-2,3-sialyltransferase 4 OS=Homo sapiens OX=9606 GN=ST3GAL4 PE=1 SV=1)
ENSG00000127220	ABHD8	abhydrolase domain containing 8 [Source:HGNC Symbol;Acc:HGNC:23759]	2042	197.73	168	178.88	450.21	417	369.97	6.44	6.85	5.99	17.55	16.26	13.55	6.42667	15.7867	0.401644	-1.31601	9.90089e-15	5.45158e-13	yes	down	NP_078803(protein ABHD8 [Homo sapiens])	GO:0055088(biological_process:lipid homeostasis); GO:0070062(cellular_component:extracellular exosome); GO:0052689(molecular_function:carboxylic ester hydrolase activity)	K13701	ABHD8		3J8DJ(S:Function unknown)	3J8DJ(hydrolase activity)	PF00561(Abhydrolase_1:alpha/beta hydrolase fold); PF12146(Hydrolase_4:Serine aminopeptidase, S33); PF12697(Abhydrolase_6:Alpha/beta hydrolase family); PF02230(Abhydrolase_2:Phospholipase/Carboxylesterase)	Q96I13(Protein ABHD8 OS=Homo sapiens OX=9606 GN=ABHD8 PE=1 SV=1)	79575
ENSG00000184009	ACTG1	actin gamma 1 [Source:HGNC Symbol;Acc:HGNC:144]	2256	36073.6	27650.8	35641.9	54718.6	48516	49300.6	1251.64	1203.62	1218.5	2234.75	1950.38	1920.9	1224.59	2035.34	0.590876	-0.759072	9.96767e-15	5.47152e-13	no	down	NP_001605.1(actin, cytoplasmic 2 [Homo sapiens])	GO:0005200(molecular_function:structural constituent of cytoskeleton); GO:0030016(cellular_component:myofibril); GO:0061024(biological_process:membrane organization); GO:0009612(biological_process:response to mechanical stimulus); GO:0005925(cellular_component:focal adhesion); GO:0048488(biological_process:synaptic vesicle endocytosis); GO:0044305(cellular_component:calyx of Held); GO:0070062(cel…	K05692	ACTB_G1	map05164(Influenza A); map04390(Hippo signaling pathway); map04391(Hippo signaling pathway - fly); map04015(Rap1 signaling pathway); map04210(Apoptosis); map05135(Yersinia infection); map04810(Regulation of actin cytoskeleton); map04921(Oxytocin signaling pathway); map05131(Shigellosis); map05130(Pathogenic Escherichia coli infection); map05014(Amyotrophic lateral sclerosis (ALS)); map05132(Salmo…	3J346(Z:Cytoskeleton)	3J346(profilin binding)	PF00022(Actin:Actin)	P63261(Actin, cytoplasmic 2 OS=Homo sapiens OX=9606 GN=ACTG1 PE=1 SV=1)	71
ENSG00000175061	SNHG29	small nucleolar RNA host gene 29 [Source:HGNC Symbol;Acc:HGNC:28619]	3310	14595.8	10866.4	14068.5	7002.59	7553.34	7716.6	1074.16	1030.13	1030.96	660.28	689.5	665.26	1045.08	671.68	1.61477	0.691331	1.00822e-14	5.51747e-13	no	up	EAX04514.1(chromosome 17 open reading frame 45, isoform CRA_e, partial [Homo sapiens])					3JMGZ(S:Function unknown)	3JMGZ()		Q8WUR1(C17orf45 protein (Fragment) OS=Homo sapiens OX=9606 GN=C17orf45 PE=2 SV=1)
ENSG00000178773	CPNE7	copine 7 [Source:HGNC Symbol;Acc:HGNC:2320]	2657	3163	2752	3254	1724	1606	1586	187.2	212.44	182.02	113.65	100.61	107.09	193.887	107.117	1.6983	0.764089	1.0286e-14	5.61185e-13	no	up	NP_055242(copine-7 isoform b [Homo sapiens])	GO:0005737(cellular_component:cytoplasm); GO:0006629(biological_process:lipid metabolic process); GO:0005215(molecular_function:transporter activity); GO:0005634(cellular_component:nucleus); GO:0005544(molecular_function:calcium-dependent phospholipid binding); GO:0071277(biological_process:cellular response to calcium ion); GO:0005886(cellular_component:plasma membrane); GO:0046474(biological_pr…	K24525	CPNE4_6_7		3J8PN(T:Signal transduction mechanisms)	3J8PN(cellular response to calcium ion)	PF00168(C2:C2 domain); PF07002(Copine:Copine); PF00092(VWA:von Willebrand factor type A domain); PF10138(vWA-TerF-like:vWA found in TerF C terminus)	Q9UBL6(Copine-7 OS=Homo sapiens OX=9606 GN=CPNE7 PE=1 SV=1)	27132
ENSG00000283445		novel transcript	2708	599.2	656.37	766.67	281.42	306.82	286.79	15.03	21.05	19.42	8.35	9.06	8.21	18.5	8.54	2.10885	1.07646	1.15758e-14	6.29634e-13	yes	up	AHN53423.1(endonuclease, partial [Nuttalliella namaqua])	GO:0003824(molecular_function:catalytic activity)				3JQBZ(K:Transcription); 3JJ5B(S:Function unknown); 3JF0N(S:Function unknown)	3JQBZ(Reverse transcriptase (RNA-dependent DNA polymerase)); 3JJ5B(Reverse transcriptase (RNA-dependent DNA polymerase)); 3JF0N()		A0A8I5U7A5(RNA-directed DNA polymerase OS=Pongo abelii OX=9601 PE=4 SV=1)
ENSG00000135842	NIBAN1	niban apoptosis regulator 1 [Source:HGNC Symbol;Acc:HGNC:16784]	6884	146	210	239	44	40	49	1.37	2.29	2.07	0.44	0.48	0.47	1.91	0.463333	4.09058	2.03231	1.35629e-14	7.3548e-13	yes	up	XP_011507442(protein Niban 1 isoform X1 [Homo sapiens])	GO:0005737(cellular_component:cytoplasm); GO:0070062(cellular_component:extracellular exosome); GO:0005829(cellular_component:cytosol); GO:0016020(cellular_component:membrane); GO:0005886(cellular_component:plasma membrane); GO:0001933(biological_process:negative regulation of protein phosphorylation); GO:0045727(biological_process:positive regulation of translation); GO:0001934(biological_proces…				3JA7W(S:Function unknown)	3JA7W(family with sequence similarity 129, member A)		Q9BZQ8(Protein Niban 1 OS=Homo sapiens OX=9606 GN=NIBAN1 PE=1 SV=1)	116496
ENSG00000105939	ZC3HAV1	zinc finger CCCH-type containing, antiviral 1 [Source:HGNC Symbol;Acc:HGNC:23721]	4776	1742	1663	2319	856	992	1067	19.4	23.11	24.31	11.89	13.65	15.12	22.2733	13.5533	1.78453	0.835545	1.40783e-14	7.61123e-13	no	up	NP_001350420(zinc finger CCCH-type antiviral protein 1 isoform 3 [Homo sapiens])	GO:0005737(cellular_component:cytoplasm); GO:0051607(biological_process:defense response to virus); GO:1900246(biological_process:positive regulation of RIG-I signaling pathway); GO:0009615(biological_process:response to virus); GO:0045087(biological_process:innate immune response); GO:0061014(biological_process:positive regulation of mRNA catabolic process); GO:0045071(biological_process:negativ…	K15259	PARP7S		3J2D8(S:Function unknown); 3JNRW(S:Function unknown)	3J2D8(WWE domain); 3JNRW(positive regulation of RIG-I signaling pathway)	PF00644(PARP:Poly(ADP-ribose) polymerase catalytic domain); PF18606(HTH_53:Zap helix turn helix N-terminal domain); PF02825(WWE:WWE domain); PF18633(zf-CCCH_8:Zinc-finger antiviral protein (ZAP) zinc finger domain 3); PF18606(HTH_53:Zap helix turn helix N-terminal domain)	Q7Z2W4(Zinc finger CCCH-type antiviral protein 1 OS=Homo sapiens OX=9606 GN=ZC3HAV1 PE=1 SV=3)	56829
ENSG00000254681	PKD1P5	polycystin 1, transient receptor potential channel interacting pseudogene 5 [Source:HGNC Symbol;Acc:HGNC:30069]	10291	163.76	171.13	180.56	461.31	410.31	346.87	0.95	1.23	1.03	3.02	2.67	2.21	1.07	2.63333	0.385979	-1.37341	1.55251e-14	8.36811e-13	yes	down	KAI2576492.1(polycystin 1, transient receptor potential channel interacting [Homo sapiens])	GO:0018105(biological_process:peptidyl-serine phosphorylation); GO:0048565(biological_process:digestive tract development); GO:0005783(cellular_component:endoplasmic reticulum); GO:0005262(molecular_function:calcium channel activity); GO:0006611(biological_process:protein export from nucleus); GO:0030155(biological_process:regulation of cell adhesion); GO:0005929(cellular_component:cilium); GO:00…				3J2CT(P:Inorganic ion transport and metabolism); 3J2CT(T:Signal transduction mechanisms)	3J2CT(metanephric distal tubule morphogenesis); 3J2CT(metanephric distal tubule morphogenesis)		P98161(Polycystin-1 OS=Homo sapiens OX=9606 GN=PKD1 PE=1 SV=3)
ENSG00000013441	CLK1	CDC like kinase 1 [Source:HGNC Symbol;Acc:HGNC:2068]	2026	2806	2183	2858	1282	1494	1485	106.93	107.9	99.61	53.29	64.49	60.37	104.813	59.3833	1.67616	0.745161	1.57281e-14	8.45208e-13	no	up	NP_001155879(dual specificity protein kinase CLK1 isoform 2 [Homo sapiens])	GO:0005737(cellular_component:cytoplasm); GO:0018107(biological_process:peptidyl-threonine phosphorylation); GO:0018105(biological_process:peptidyl-serine phosphorylation); GO:0005634(cellular_component:nucleus); GO:0043484(biological_process:regulation of RNA splicing); GO:0004674(molecular_function:protein serine/threonine kinase activity); GO:0004715(molecular_function:non-membrane spanning pr…	K23561	CLK1_4	map05134(Legionellosis)	3J9F8(T:Signal transduction mechanisms)	3J9F8(Dual specificity protein kinase CLK1)	PF00069(Pkinase:Protein kinase domain); PF07714(PK_Tyr_Ser-Thr:Protein tyrosine and serine/threonine kinase)	P49759(Dual specificity protein kinase CLK1 OS=Homo sapiens OX=9606 GN=CLK1 PE=1 SV=2)	1195
ENSG00000137492	THAP12	THAP domain containing 12 [Source:HGNC Symbol;Acc:HGNC:9440]	3490	2375	2016	2530	1100	1344	1313	54.34	55.32	58.72	26.47	32.44	31.16	56.1267	30.0233	1.67993	0.748404	1.63233e-14	8.74566e-13	no	up	NP_004696(52 kDa repressor of the inhibitor of the protein kinase [Homo sapiens])	GO:0008285(biological_process:negative regulation of cell proliferation); GO:0005634(cellular_component:nucleus); GO:0007165(biological_process:signal transduction); GO:0003677(molecular_function:DNA binding); GO:0046983(molecular_function:protein dimerization activity); GO:0046872(molecular_function:metal ion binding); GO:0000981(molecular_function:RNA polymerase II transcription factor activity…				3J2CD(S:Function unknown)	3J2CD(52 kDa repressor of the inhibitor of the protein)	PF05699(Dimer_Tnp_hAT:hAT family C-terminal dimerisation region); PF14291(DUF4371:Domain of unknown function (DUF4371)); PF05485(THAP:THAP domain)	O43422(52 kDa repressor of the inhibitor of the protein kinase OS=Homo sapiens OX=9606 GN=THAP12 PE=1 SV=2)	5612
ENSG00000096060	FKBP5	FKBP prolyl isomerase 5 [Source:HGNC Symbol;Acc:HGNC:3721]	3827	1089	1016	1354	559	585	612.07	18.04	20.9	22.06	10.61	10.94	11.17	20.3333	10.9067	1.79029	0.840193	1.63726e-14	8.74589e-13	no	up	NP_001139248(peptidyl-prolyl cis-trans isomerase FKBP5 isoform 1 [Homo sapiens])	GO:0005737(cellular_component:cytoplasm); GO:0000413(biological_process:protein peptidyl-prolyl isomerization); GO:0016020(cellular_component:membrane); GO:0006457(biological_process:protein folding); GO:0070062(cellular_component:extracellular exosome); GO:0031072(molecular_function:heat shock protein binding); GO:0005829(cellular_component:cytosol); GO:0009617(biological_process:response to bac…	K09571	FKBP4_5	map04915(Estrogen signaling pathway)	3J3S3(O:Posttranslational modification, protein turnover, chaperones)	3J3S3(FK506 binding)	PF13181(TPR_8:Tetratricopeptide repeat); PF00254(FKBP_C:FKBP-type peptidyl-prolyl cis-trans isomerase); PF00515(TPR_1:Tetratricopeptide repeat); PF07719(TPR_2:Tetratricopeptide repeat); PF13174(TPR_6:Tetratricopeptide repeat); PF14559(TPR_19:Tetratricopeptide repeat); PF13176(TPR_7:Tetratricopeptide repeat); PF13424(TPR_12:Tetratricopeptide repeat); PF13371(TPR_9:Tetratricopeptide repeat); PF1341…	Q13451(Peptidyl-prolyl cis-trans isomerase FKBP5 OS=Homo sapiens OX=9606 GN=FKBP5 PE=1 SV=2)	2289
ENSG00000265972	TXNIP	thioredoxin interacting protein [Source:HGNC Symbol;Acc:HGNC:16952]	2905	1825	1661	1842	2427	2813	2905	40.83	47.01	41.28	63.4	74.27	73.52	43.04	70.3967	0.599184	-0.738929	1.68849e-14	8.9927e-13	no	down	NP_006463(thioredoxin-interacting protein isoform 1 [Homo sapiens])	GO:0042127(biological_process:regulation of cell proliferation); GO:0051592(biological_process:response to calcium ion); GO:0032355(biological_process:response to estradiol); GO:0031625(molecular_function:ubiquitin protein ligase binding); GO:0030216(biological_process:keratinocyte differentiation); GO:0000122(biological_process:negative regulation of transcription from RNA polymerase II promoter…	K20910	TXNIP	map04621(NOD-like receptor signaling pathway)	3JFGI(S:Function unknown)	3JFGI(cellular response to tumor cell)	PF00339(Arrestin_N:Arrestin (or S-antigen), N-terminal domain); PF02752(Arrestin_C:Arrestin (or S-antigen), C-terminal domain)	Q9H3M7(Thioredoxin-interacting protein OS=Homo sapiens OX=9606 GN=TXNIP PE=1 SV=1)	10628
ENSG00000179271	GADD45GIP1	GADD45G interacting protein 1 [Source:HGNC Symbol;Acc:HGNC:29996]	1769	1699.5	1156.21	1503.19	2542.66	2484.62	2354.9	65.39	55.74	57.21	115.71	111.58	102.31	59.4467	109.867	0.535795	-0.900246	1.70789e-14	9.06907e-13	no	down	NP_443082(growth arrest and DNA damage-inducible proteins-interacting protein 1 [Homo sapiens])	GO:0070126(biological_process:mitochondrial translational termination); GO:0070125(biological_process:mitochondrial translational elongation); GO:0005840(cellular_component:ribosome); GO:0005634(cellular_component:nucleus); GO:0005739(cellular_component:mitochondrion); GO:0016032(biological_process:viral process); GO:0005759(cellular_component:mitochondrial matrix); GO:0071850(biological_process:…				3JBK2(V:Defense mechanisms); 3JBK2(W:Extracellular structures)	3JBK2(Growth arrest and DNA damage-inducible proteins-interacting protein 1); 3JBK2(Growth arrest and DNA damage-inducible proteins-interacting protein 1)	PF10147(CR6_interact:Growth arrest and DNA-damage-inducible proteins-interacting protein 1); PF18126(Mitoc_mL59:Mitochondrial ribosomal protein mL59)	Q8TAE8(Growth arrest and DNA damage-inducible proteins-interacting protein 1 OS=Homo sapiens OX=9606 GN=GADD45GIP1 PE=1 SV=1)	90480
ENSG00000061938	TNK2	tyrosine kinase non receptor 2 [Source:HGNC Symbol;Acc:HGNC:19297]	4222	595.22	641.88	615.31	1358.19	1166.9	1081	14.81	23.06	14.74	36.48	31.34	30.84	17.5367	32.8867	0.470141	-1.08883	1.85975e-14	9.84624e-13	yes	down	NP_001010938.1()	GO:2000369(biological_process:regulation of clathrin-dependent endocytosis); GO:0016020(cellular_component:membrane); GO:0016310(biological_process:phosphorylation); GO:0030154(biological_process:cell differentiation); GO:0005905(cellular_component:clathrin-coated pit); GO:0007166(biological_process:cell surface receptor signaling pathway); GO:0030136(cellular_component:clathrin-coated vesicle); …	K08886	TNK2, ACK1		3J4JX(T:Signal transduction mechanisms)	3J4JX(protein serine/threonine/tyrosine kinase activity)	PF09027(GTPase_binding:GTPase binding); PF07714(PK_Tyr_Ser-Thr:Protein tyrosine and serine/threonine kinase); PF14604(SH3_9:Variant SH3 domain); PF11555(Inhibitor_Mig-6:EGFR receptor inhibitor Mig-6); PF00069(Pkinase:Protein kinase domain); PF14531(Kinase-like:Kinase-like); PF00018(SH3_1:SH3 domain)	Q07912(Activated CDC42 kinase 1 OS=Homo sapiens OX=9606 GN=TNK2 PE=1 SV=3)	10188
ENSG00000162591	MEGF6	multiple EGF like domains 6 [Source:HGNC Symbol;Acc:HGNC:3232]	7443	537	528	619	1134	972	944	7.4	9.68	8.28	23.77	14.87	12.53	8.45333	17.0567	0.502086	-0.993993	1.88766e-14	9.9645e-13	no	down	NP_001400(multiple epidermal growth factor-like domains protein 6 precursor [Homo sapiens])	GO:0005576(cellular_component:extracellular region); GO:0005509(molecular_function:calcium ion binding)	K24333	MEGF6		3J8I3(T:Signal transduction mechanisms)	3J8I3(calcium ion binding)	PF00053(Laminin_EGF:Laminin EGF domain); PF14670(FXa_inhibition:Coagulation Factor Xa inhibitory site); PF07645(EGF_CA:Calcium-binding EGF domain); PF12661(hEGF:Human growth factor-like EGF); PF12662(cEGF:Complement Clr-like EGF-like); PF00008(EGF:EGF-like domain)	O75095(Multiple epidermal growth factor-like domains protein 6 OS=Homo sapiens OX=9606 GN=MEGF6 PE=1 SV=4)	1953
ENSG00000156515	HK1	hexokinase 1 [Source:HGNC Symbol;Acc:HGNC:4922]	3835	1516	1587	1888	2510	2452	2762	29.93	37.1	36.17	53.16	51.36	56.94	34.4	53.82	0.589708	-0.761927	1.90044e-14	1.00025e-12	no	down	NP_001309294(hexokinase-1 isoform a [Homo sapiens])	GO:0005739(cellular_component:mitochondrion); GO:0045121(cellular_component:membrane raft); GO:0008865(molecular_function:fructokinase activity); GO:0005829(cellular_component:cytosol); GO:0050718(biological_process:positive regulation of interleukin-1 beta secretion); GO:0004396(molecular_function:hexokinase activity); GO:0004340(molecular_function:glucokinase activity); GO:0019158(molecular_fun…	K00844	HK	map00520(Amino sugar and nucleotide sugar metabolism); map00051(Fructose and mannose metabolism); map00524(Neomycin, kanamycin and gentamicin biosynthesis); map00052(Galactose metabolism); map00010(Glycolysis / Gluconeogenesis); map00500(Starch and sucrose metabolism); map05131(Shigellosis); map04930(Type II diabetes mellitus); map04973(Carbohydrate digestion and absorption); map04910(Insulin sig…	3JC53(G:Carbohydrate transport and metabolism)	3JC53(Belongs to the hexokinase family)	PF00349(Hexokinase_1:Hexokinase); PF03727(Hexokinase_2:Hexokinase)	P19367(Hexokinase-1 OS=Homo sapiens OX=9606 GN=HK1 PE=1 SV=3)	3098
ENSG00000189007	ADAT2	adenosine deaminase tRNA specific 2 [Source:HGNC Symbol;Acc:HGNC:21172]	6244	922	744	1092.99	412	459	447	12.91	14.01	18.28	8.14	9.61	9.43	15.0667	9.06	1.89627	0.923161	1.91381e-14	1.00433e-12	no	up	NP_872309(tRNA-specific adenosine deaminase 2 isoform a [Homo sapiens])	GO:0002100(biological_process:tRNA wobble adenosine to inosine editing); GO:0052717(molecular_function:tRNA-specific adenosine-34 deaminase activity); GO:0052718(cellular_component:tRNA-specific adenosine-34 deaminase complex); GO:0005654(cellular_component:nucleoplasm); GO:0008270(molecular_function:zinc ion binding); GO:0006400(biological_process:tRNA modification)	K15441	TAD2, ADAT2		3J2PY(F:Nucleotide transport and metabolism)	3J2PY(tRNA-specific adenosine-34 deaminase activity)	PF14437(MafB19-deam:MafB19-like deaminase); PF00383(dCMP_cyt_deam_1:Cytidine and deoxycytidylate deaminase zinc-binding region); PF18750(SNAD4:Secreted Novel AID/APOBEC-like Deaminase 4)	Q7Z6V5(tRNA-specific adenosine deaminase 2 OS=Homo sapiens OX=9606 GN=ADAT2 PE=1 SV=1)	134637
ENSG00000122435	TRMT13	tRNA methyltransferase 13 homolog [Source:HGNC Symbol;Acc:HGNC:25502]	3128	1212.46	892.27	1236.58	495.68	564.71	567.57	33.01	32.1	35.19	21.23	24.44	22.69	33.4333	22.7867	1.86281	0.897483	1.98882e-14	1.04064e-12	no	up	NP_061956(tRNA:m(4)X modification enzyme TRM13 homolog [Homo sapiens])	GO:0106050(molecular_function:tRNA 2'-O-methyltransferase activity); GO:0030488(biological_process:tRNA methylation); GO:0046872(molecular_function:metal ion binding)	K15446	TRM13, CCDC76		3JBHX(S:Function unknown)	3JBHX(tRNA methyltransferase activity)	PF05206(TRM13:Methyltransferase TRM13); PF11722(zf-TRM13_CCCH:CCCH zinc finger in TRM13 protein); PF05253(zf-U11-48K:U11-48K-like CHHC zinc finger)	Q9NUP7(tRNA:m(4)X modification enzyme TRM13 homolog OS=Homo sapiens OX=9606 GN=TRMT13 PE=1 SV=2)	54482
ENSG00000272888	CHASERR	CHD2 adjacent suppressive regulatory RNA [Source:HGNC Symbol;Acc:HGNC:48626]	2683	2993.99	2269	2726.99	4681	4576	3980	235.98	189.24	181.6	336.49	326.54	260.38	202.273	307.803	0.548639	-0.86607	1.9975e-14	1.04214e-12	no	down	XP_031524182.1(uncharacterized protein LOC116275762 [Papio anubis])								A0A811YLJ2((raccoon dog) hypothetical protein OS=Nyctereutes procyonoides OX=34880 GN=NYPRO_LOCUS8952 PE=4 SV=1)
ENSG00000197961	ZNF121	zinc finger protein 121 [Source:HGNC Symbol;Acc:HGNC:12904]	7177	1701	1418.96	1950.35	815.36	953	923	14.69	15.22	16.56	7.97	9.27	8.76	15.49	8.66667	1.71142	0.775195	2.00668e-14	1.04388e-12	no	up	NP_001295198(zinc finger protein 121 [Homo sapiens])	GO:0005634(cellular_component:nucleus); GO:0046872(molecular_function:metal ion binding); GO:0000981(molecular_function:RNA polymerase II transcription factor activity, sequence-specific DNA binding); GO:0003677(molecular_function:DNA binding)				3JDPV(B:Chromatin structure and dynamics); 3JDPV(D:Cell cycle control, cell division, chromosome partitioning)	3JDPV(DDE superfamily endonuclease); 3JDPV(DDE superfamily endonuclease)	PF00096(zf-C2H2:Zinc finger, C2H2 type); PF13465(zf-H2C2_2:Zinc-finger double domain); PF13894(zf-C2H2_4:C2H2-type zinc finger); PF13912(zf-C2H2_6:C2H2-type zinc finger); PF16622(zf-C2H2_11:zinc-finger C2H2-type); PF12171(zf-C2H2_jaz:Zinc-finger double-stranded RNA-binding); PF09723(Zn-ribbon_8:Zinc ribbon domain); PF01286(XPA_N:XPA protein N-terminal); PF17032(zinc_ribbon_15:zinc-ribbon family);…	P58317(Zinc finger protein 121 OS=Homo sapiens OX=9606 GN=ZNF121 PE=1 SV=2)	7675
ENSG00000092969	TGFB2	transforming growth factor beta 2 [Source:HGNC Symbol;Acc:HGNC:11768]	5053	1022.54	950.85	1383.3	536.92	499.97	558.14	20.2	18.31	23.73	7.89	7.4	8.63	20.7467	7.97333	1.90517	0.929918	2.04439e-14	1.06042e-12	no	up	NP_001129071(transforming growth factor beta-2 proprotein isoform 1 precursor [Homo sapiens])	GO:0005125(molecular_function:cytokine activity); GO:0001540(molecular_function:beta-amyloid binding); GO:0008083(molecular_function:growth factor activity); GO:0046982(molecular_function:protein heterodimerization activity); GO:0005615(cellular_component:extracellular space); GO:0032147(biological_process:activation of protein kinase activity); GO:0030424(cellular_component:axon); GO:0062023(cel…	K13376	TGFB2	map04110(Cell cycle); map05140(Leishmaniasis); map05142(Chagas disease (American trypanosomiasis)); map05144(Malaria); map05145(Toxoplasmosis); map04390(Hippo signaling pathway); map05161(Hepatitis B); map04350(TGF-beta signaling pathway); map04010(MAPK signaling pathway); map04218(Cellular senescence); map05210(Colorectal cancer); map05211(Renal cell carcinoma); map05146(Amoebiasis); map05225(He…	3J1TY(T:Signal transduction mechanisms)	3J1TY(substantia propria of cornea development)	PF00019(TGF_beta:Transforming growth factor beta like domain); PF00688(TGFb_propeptide:TGF-beta propeptide)	P61812(Transforming growth factor beta-2 proprotein OS=Homo sapiens OX=9606 GN=TGFB2 PE=1 SV=1)	7042
ENSG00000171208	NETO2	neuropilin and tolloid like 2 [Source:HGNC Symbol;Acc:HGNC:14644]	7429	1575.31	1155.67	1450.38	585.02	702.71	737.33	32.37	29.91	28.79	13.69	16.38	14.78	30.3567	14.95	1.88386	0.913689	2.15361e-14	1.11384e-12	no	up	NP_060562(neuropilin and tolloid-like protein 2 isoform 1 precursor [Homo sapiens])	GO:2000312(biological_process:regulation of kainate selective glutamate receptor activity); GO:0014069(cellular_component:postsynaptic density); GO:0016021(cellular_component:integral component of membrane); GO:0035255(molecular_function:ionotropic glutamate receptor binding)	K24360	NETO		3J9RN(T:Signal transduction mechanisms)	3J9RN(Neuropilin and tolloid-like protein 2)	PF00057(Ldl_recept_a:Low-density lipoprotein receptor domain class A); PF00431(CUB:CUB domain)	Q8NC67(Neuropilin and tolloid-like protein 2 OS=Homo sapiens OX=9606 GN=NETO2 PE=1 SV=1)	81831
ENSG00000147130	ZMYM3	zinc finger MYM-type containing 3 [Source:HGNC Symbol;Acc:HGNC:13054]	6021	334	356	391	657	638	689	4.11	4.95	4.83	8.9	8.4	8.83	4.63	8.71	0.498033	-1.00569	2.21666e-14	1.14315e-12	yes	down	EHH30834.1(hypothetical protein EGK_20624 [Macaca mulatta])	GO:0022604(biological_process:regulation of cell morphogenesis); GO:0007010(biological_process:cytoskeleton organization); GO:0005634(cellular_component:nucleus); GO:0005654(cellular_component:nucleoplasm); GO:0006357(biological_process:regulation of transcription from RNA polymerase II promoter); GO:0008270(molecular_function:zinc ion binding); GO:0003677(molecular_function:DNA binding); GO:0007…	K24675	ZMYM2_3_4		3J2CH(S:Function unknown)	3J2CH(Zinc finger MYM-type)	PF06467(zf-FCS:MYM-type Zinc finger with FCS sequence motif); PF12012(DUF3504:Domain of unknown function (DUF3504))	Q14202(Zinc finger MYM-type protein 3 OS=Homo sapiens OX=9606 GN=ZMYM3 PE=1 SV=2)	9203
ENSG00000177674	AGTRAP	angiotensin II receptor associated protein [Source:HGNC Symbol;Acc:HGNC:13539]	1055	835	665	822	1521	1249	1305	60.96	62.56	60.92	137.24	109.63	109.7	61.48	118.857	0.517303	-0.950918	2.24254e-14	1.15317e-12	no	down	XP_011540104.1(type-1 angiotensin II receptor-associated protein isoform X2 [Homo sapiens])	GO:0043231(cellular_component:intracellular membrane-bounded organelle); GO:0005829(cellular_component:cytosol); GO:0005789(cellular_component:endoplasmic reticulum membrane); GO:0005654(cellular_component:nucleoplasm); GO:0030659(cellular_component:cytoplasmic vesicle membrane); GO:0004945(molecular_function:angiotensin type II receptor activity); GO:0008217(biological_process:regulation of bloo…				3JGRU(T:Signal transduction mechanisms); 3JP8X(S:Function unknown); 3JQ57(S:Function unknown)	3JGRU(angiotensin type II receptor activity); 3JP8X(); 3JQ57(angiotensin II receptor-associated protein)		Q6RW13(Type-1 angiotensin II receptor-associated protein OS=Homo sapiens OX=9606 GN=AGTRAP PE=1 SV=1)	57085
ENSG00000206573	THUMPD3-AS1	THUMPD3 antisense RNA 1 [Source:HGNC Symbol;Acc:HGNC:44478]	4015	1912.78	1562.79	1971.94	806.72	990.05	1040.38	109.56	105.43	108.75	43.28	37.79	48.75	107.913	43.2733	1.75243	0.809359	2.27709e-14	1.16425e-12	no	up	BAC87421.1(unnamed protein product [Homo sapiens])					3JMHZ(S:Function unknown); 3JJKW(S:Function unknown); 3JDPV(B:Chromatin structure and dynamics); 3JDPV(D:Cell cycle control, cell division, chromosome partitioning)	3JMHZ(); 3JJKW(substituted 1 base at 1 genomic stop codon); 3JDPV(DDE superfamily endonuclease); 3JDPV(DDE superfamily endonuclease)		G7NYV3(Uncharacterized protein (Fragment) OS=Macaca fascicularis OX=9541 GN=EGM_10490 PE=4 SV=1)
ENSG00000174606	ANGEL2	angel homolog 2 [Source:HGNC Symbol;Acc:HGNC:30534]	4690	1392	1155	1495	631	673	781	27.2	29.01	31.99	20.63	19.87	20.41	29.4	20.3033	1.76633	0.820753	2.27553e-14	1.16425e-12	no	up	NP_653168(protein angel homolog 2 isoform a [Homo sapiens])	GO:0005737(cellular_component:cytoplasm); GO:0045930(biological_process:negative regulation of mitotic cell cycle); GO:0000175(molecular_function:3'-5'-exoribonuclease activity); GO:0003730(molecular_function:mRNA 3'-UTR binding); GO:0070935(biological_process:3'-UTR-mediated mRNA stabilization); GO:0015030(cellular_component:Cajal body)	K18729	ANGEL		3J1R4(K:Transcription)	3J1R4(3'-UTR-mediated mRNA stabilization)	PF03372(Exo_endo_phos:Endonuclease/Exonuclease/phosphatase family); PF19339(ANGEL2_N:Protein angel homolog 2 N-terminal)	Q5VTE6(Protein angel homolog 2 OS=Homo sapiens OX=9606 GN=ANGEL2 PE=1 SV=1)	90806
ENSG00000088280	ASAP3	ArfGAP with SH3 domain, ankyrin repeat and PH domain 3 [Source:HGNC Symbol;Acc:HGNC:14987]	4051	155	155	154	380	325	359	2.91	4.3	2.58	10.09	8.92	8.51	3.26333	9.17333	0.398952	-1.32571	2.62998e-14	1.34084e-12	yes	down	NP_060177(arf-GAP with SH3 domain, ANK repeat and PH domain-containing protein 3 isoform a [Homo sapiens])	GO:0001726(cellular_component:ruffle); GO:0016477(biological_process:cell migration); GO:0005925(cellular_component:focal adhesion); GO:0043547(biological_process:positive regulation of GTPase activity); GO:0005829(cellular_component:cytosol); GO:0005096(molecular_function:GTPase activator activity); GO:0051492(biological_process:regulation of stress fiber assembly); GO:0005654(cellular_component…	K12488	ASAP	map04666(Fc gamma R-mediated phagocytosis); map04144(Endocytosis)	3J4VJ(T:Signal transduction mechanisms)	3J4VJ(regulation of stress fiber assembly)	PF12796(Ank_2:Ankyrin repeats (3 copies)); PF01412(ArfGap:Putative GTPase activating protein for Arf); PF16746(BAR_3:BAR domain of APPL family); PF00169(PH:PH domain); PF13857(Ank_5:Ankyrin repeats (many copies)); PF13637(Ank_4:Ankyrin repeats (many copies)); PF00023(Ank:Ankyrin repeat); PF13606(Ank_3:Ankyrin repeat)	Q8TDY4(Arf-GAP with SH3 domain, ANK repeat and PH domain-containing protein 3 OS=Homo sapiens OX=9606 GN=ASAP3 PE=1 SV=1)	55616
ENSG00000182871	COL18A1	collagen type XVIII alpha 1 chain [Source:HGNC Symbol;Acc:HGNC:2195]	6586	251.34	276.57	259.76	722.94	530.63	551.06	3.92	5.22	3.55	10.13	7.23	7.47	4.23	8.27667	0.39929	-1.32449	2.67235e-14	1.35857e-12	yes	down	NP_569711(collagen alpha-1(XVIII) chain isoform 3 preproprotein [Homo sapiens])	GO:0005201(molecular_function:extracellular matrix structural constituent); GO:0030335(biological_process:positive regulation of cell migration); GO:0005788(cellular_component:endoplasmic reticulum lumen); GO:0031012(cellular_component:extracellular matrix); GO:0001525(biological_process:angiogenesis); GO:0001886(biological_process:endothelial cell morphogenesis); GO:0070062(cellular_component:ex…	K06823	COL18A	map04974(Protein digestion and absorption)	3J6PQ(W:Extracellular structures)	3J6PQ(endothelial cell morphogenesis)	PF01391(Collagen:Collagen triple helix repeat (20 copies)); PF06482(Endostatin:Collagenase NC10 and Endostatin); PF06121(DUF959:Domain of Unknown Function (DUF959) ); PF01392(Fz:Fz domain); PF06121(DUF959:Domain of Unknown Function (DUF959)); PF20010(Collagen_trimer:Collagen trimerization domain); PF13385(Laminin_G_3:Concanavalin A-like lectin/glucanases superfamily)	P39060(Collagen alpha-1(XVIII) chain OS=Homo sapiens OX=9606 GN=COL18A1 PE=1 SV=5)	80781
ENSG00000023839	ABCC2	ATP binding cassette subfamily C member 2 [Source:HGNC Symbol;Acc:HGNC:53]	5806	240	201	257	415	442	531	5.82	3.38	4.32	6.69	6.46	7.79	4.50667	6.98	0.458627	-1.12461	2.91407e-14	1.47726e-12	yes	down	XP_006717693(canalicular multispecific organic anion transporter 1 isoform X1 [Homo sapiens])	GO:0071222(biological_process:cellular response to lipopolysaccharide); GO:0015722(biological_process:canalicular bile acid transport); GO:1901086(biological_process:benzylpenicillin metabolic process); GO:0016887(molecular_function:ATPase activity); GO:0030644(biological_process:cellular chloride ion homeostasis); GO:0042626(molecular_function:ATPase activity, coupled to transmembrane movement o…	K05666	ABCC2	map01523(Antifolate resistance); map02010(ABC transporters); map04976(Bile secretion); map01524(Platinum drug resistance)	3J9PD(Q:Secondary metabolites biosynthesis, transport and catabolism)	3J9PD(beta-lactam antibiotic metabolic process)	PF00664(ABC_membrane:ABC transporter transmembrane region); PF00005(ABC_tran:ABC transporter); PF02463(SMC_N:RecF/RecN/SMC N terminal domain); PF01926(MMR_HSR1:50S ribosome-binding GTPase); PF13191(AAA_16:AAA ATPase domain); PF03193(RsgA_GTPase:RsgA GTPase); PF13555(AAA_29:P-loop containing region of AAA domain); PF03308(MeaB:Methylmalonyl Co-A mutase-associated GTPase MeaB); PF00350(Dynamin_N:Dy…	Q92887(Canalicular multispecific organic anion transporter 1 OS=Homo sapiens OX=9606 GN=ABCC2 PE=1 SV=3)	1244
ENSG00000162729	IGSF8	immunoglobulin superfamily member 8 [Source:HGNC Symbol;Acc:HGNC:17813]	2366	877	643	673	1614	1345	1338	25.26	23.63	19.14	54.07	44.63	42.91	22.6767	47.2033	0.465537	-1.10303	2.98172e-14	1.50728e-12	yes	down	NP_443100.1(immunoglobulin superfamily member 8 precursor [Homo sapiens])	GO:0016020(cellular_component:membrane); GO:0070062(cellular_component:extracellular exosome); GO:0007399(biological_process:nervous system development); GO:0008283(biological_process:cell proliferation); GO:0016021(cellular_component:integral component of membrane); GO:0048870(biological_process:cell motility); GO:0007519(biological_process:skeletal muscle tissue development); GO:0007338(biologi…	K06730	IGSF8, CD316		3J1VA(T:Signal transduction mechanisms)	3J1VA(Immunoglobulin superfamily member 8)	PF07686(V-set:Immunoglobulin V-set domain); PF13927(Ig_3:Immunoglobulin domain); PF07679(I-set:Immunoglobulin I-set domain); PF00047(ig:Immunoglobulin domain)	Q969P0(Immunoglobulin superfamily member 8 OS=Homo sapiens OX=9606 GN=IGSF8 PE=1 SV=1)	93185
ENSG00000168906	MAT2A	methionine adenosyltransferase 2A [Source:HGNC Symbol;Acc:HGNC:6904]	2817	17895.8	16311	20682.7	9964.32	11351.2	11767.4	460.68	543.56	550.54	312.98	358.13	357.31	518.26	342.807	1.51242	0.596856	3.05039e-14	1.53766e-12	no	up	NP_005902(S-adenosylmethionine synthase isoform type-2 [Homo sapiens])	GO:0048269(cellular_component:methionine adenosyltransferase complex); GO:0046872(molecular_function:metal ion binding); GO:1990830(biological_process:cellular response to leukemia inhibitory factor); GO:0006556(biological_process:S-adenosylmethionine biosynthetic process); GO:0006730(biological_process:one-carbon metabolic process); GO:0051291(biological_process:protein heterooligomerization); G…	K00789	metK, MAT	map00270(Cysteine and methionine metabolism)	3J8IP(H:Coenzyme transport and metabolism)	3J8IP(Catalyzes the formation of S-adenosylmethionine from methionine and ATP)	PF02773(S-AdoMet_synt_C:S-adenosylmethionine synthetase, C-terminal domain); PF02772(S-AdoMet_synt_M:S-adenosylmethionine synthetase, central domain); PF00438(S-AdoMet_synt_N:S-adenosylmethionine synthetase, N-terminal domain)	P31153(S-adenosylmethionine synthase isoform type-2 OS=Homo sapiens OX=9606 GN=MAT2A PE=1 SV=1)	4144
ENSG00000130881	LRP3	LDL receptor related protein 3 [Source:HGNC Symbol;Acc:HGNC:6695]	4058	158	166	139	468.7	410.09	331.5	2.55	3.38	2.86	8.89	7.68	6.11	2.93	7.56	0.350515	-1.51245	3.06709e-14	1.54173e-12	yes	down	XP_005259002(low-density lipoprotein receptor-related protein 3 isoform X1 [Homo sapiens])	GO:0016021(cellular_component:integral component of membrane); GO:0006898(biological_process:receptor-mediated endocytosis); GO:0005905(cellular_component:clathrin-coated pit)	K20050	LRP3_10_12		3J4AA(T:Signal transduction mechanisms)	3J4AA(endocytosis)	PF00057(Ldl_recept_a:Low-density lipoprotein receptor domain class A); PF00431(CUB:CUB domain)	O75074(Low-density lipoprotein receptor-related protein 3 OS=Homo sapiens OX=9606 GN=LRP3 PE=2 SV=2)	4037
ENSG00000174371	EXO1	exonuclease 1 [Source:HGNC Symbol;Acc:HGNC:3511]	3192	2219	2092	2530	1178	1317	1338	50.15	66.46	61.07	32.89	40.69	36.88	59.2267	36.82	1.62868	0.703706	3.17308e-14	1.59054e-12	no	up	NP_001306153(exonuclease 1 isoform c [Homo sapiens])	GO:0045190(biological_process:isotype switching); GO:0006298(biological_process:mismatch repair); GO:0003677(molecular_function:DNA binding); GO:0035312(molecular_function:5'-3' exodeoxyribonuclease activity); GO:0002455(biological_process:humoral immune response mediated by circulating immunoglobulin); GO:0005634(cellular_component:nucleus); GO:0008409(molecular_function:5'-3' exonuclease activi…	K10746	EXO1	map03430(Mismatch repair)	3JBEF(L:Replication, recombination and repair)	3JBEF(Exonuclease 1)	PF00752(XPG_N:XPG N-terminal domain); PF00867(XPG_I:XPG I-region)	Q9UQ84(Exonuclease 1 OS=Homo sapiens OX=9606 GN=EXO1 PE=1 SV=2)	9156
ENSG00000183092	BEGAIN	brain enriched guanylate kinase associated [Source:HGNC Symbol;Acc:HGNC:24163]	3261	773	857	969.66	1789.73	1409	1534.82	21.62	24.75	24.16	54.07	51.8	49.7	23.51	51.8567	0.500247	-0.999286	3.24312e-14	1.62111e-12	no	down	KAI2572811.1(brain enriched guanylate kinase associated [Homo sapiens])	GO:0005737(cellular_component:cytoplasm); GO:0016020(cellular_component:membrane)				3JE2K(S:Function unknown)	3JE2K(Brain-enriched guanylate kinase-associated)	PF06818(Fez1:Fez1)	Q9BUH8(Brain-enriched guanylate kinase-associated protein OS=Homo sapiens OX=9606 GN=BEGAIN PE=1 SV=1)	57596
ENSG00000145214	DGKQ	diacylglycerol kinase theta [Source:HGNC Symbol;Acc:HGNC:2856]	4649	121	86	103	348	277	242	2.25	1.51	1.54	5.45	4.55	3.72	1.76667	4.57333	0.324056	-1.62568	3.62233e-14	1.80561e-12	yes	down	NP_001338(diacylglycerol kinase theta [Homo sapiens])	GO:0006654(biological_process:phosphatidic acid biosynthetic process); GO:0018105(biological_process:peptidyl-serine phosphorylation); GO:0033613(molecular_function:activating transcription factor binding); GO:2000182(biological_process:regulation of progesterone biosynthetic process); GO:0016607(cellular_component:nuclear speck); GO:0010801(biological_process:negative regulation of peptidyl-thre…	K00901	dgkA, DGK	map00564(Glycerophospholipid metabolism); map05231(Choline metabolism in cancer); map00561(Glycerolipid metabolism); map04361(Axon regeneration); map04072(Phospholipase D signaling pathway); map04070(Phosphatidylinositol signaling system)	3J6DG(T:Signal transduction mechanisms)	3J6DG(regulation of progesterone biosynthetic process)	PF00130(C1_1:Phorbol esters/diacylglycerol binding domain (C1 domain)); PF00609(DAGK_acc:Diacylglycerol kinase accessory domain); PF00781(DAGK_cat:Diacylglycerol kinase catalytic domain); PF00788(RA:Ras association (RalGDS/AF-6) domain)	P52824(Diacylglycerol kinase theta OS=Homo sapiens OX=9606 GN=DGKQ PE=1 SV=2)	1609
ENSG00000123213	NLN	neurolysin [Source:HGNC Symbol;Acc:HGNC:16058]	8652	2208	2150	2700	1187	1365	1323	34.81	42.63	42.87	20.57	27.36	22.02	40.1033	23.3167	1.65959	0.730823	3.65788e-14	1.81827e-12	no	up	NP_065777(neurolysin, mitochondrial [Homo sapiens])	GO:0042277(molecular_function:peptide binding); GO:0005886(cellular_component:plasma membrane); GO:0005758(cellular_component:mitochondrial intermembrane space); GO:0005576(cellular_component:extracellular region); GO:0006111(biological_process:regulation of gluconeogenesis); GO:0004222(molecular_function:metalloendopeptidase activity); GO:0006518(biological_process:peptide metabolic process); GO…	K01393	NLN	map04614(Renin-angiotensin system)	3JDSF(O:Posttranslational modification, protein turnover, chaperones)	3JDSF(metalloendopeptidase activity)	PF01432(Peptidase_M3:Peptidase family M3)	Q9BYT8(Neurolysin, mitochondrial OS=Homo sapiens OX=9606 GN=NLN PE=1 SV=1)	57486
ENSG00000148180	GSN	gelsolin [Source:HGNC Symbol;Acc:HGNC:4620]	2657	120	104	94	292	260	279	3.7	3.75	2.6	8.7	8.31	7.9	3.35	8.30333	0.350792	-1.51131	3.7182e-14	1.84313e-12	yes	down	NP_000168(gelsolin isoform a precursor [Homo sapiens])	GO:0051127(biological_process:positive regulation of actin nucleation); GO:0015629(cellular_component:actin cytoskeleton); GO:0030155(biological_process:regulation of cell adhesion); GO:0034774(cellular_component:secretory granule lumen); GO:0001726(cellular_component:ruffle); GO:1904813(cellular_component:ficolin-1-rich granule lumen); GO:0046597(biological_process:negative regulation of viral e…	K05768	GSN	map04666(Fc gamma R-mediated phagocytosis); map05203(Viral carcinogenesis); map04810(Regulation of actin cytoskeleton)	3J3KW(Z:Cytoskeleton)	3J3KW(renal protein absorption)	PF00626(Gelsolin:Gelsolin repeat)	P06396(Gelsolin OS=Homo sapiens OX=9606 GN=GSN PE=1 SV=1)	2934
ENSG00000166046	TCP11L2	t-complex 11 like 2 [Source:HGNC Symbol;Acc:HGNC:28627]	2277	29	28	43	105	165	145	1.36	2.01	2.01	5.77	9.02	8.42	1.79333	7.73667	0.219056	-2.19063	3.75311e-14	1.8552e-12	yes	down	NP_689985(T-complex protein 11-like protein 2 isoform 1 [Homo sapiens])	GO:0007165(biological_process:signal transduction); GO:0005515(molecular_function:protein binding)	K25628	TCP11		3J7WI(T:Signal transduction mechanisms)	3J7WI(T-complex protein 11)	PF05794(Tcp11:T-complex protein 11)	Q8N4U5(T-complex protein 11-like protein 2 OS=Homo sapiens OX=9606 GN=TCP11L2 PE=1 SV=1)	255394
ENSG00000172757	CFL1	cofilin 1 [Source:HGNC Symbol;Acc:HGNC:1874]	758	9646.86	7286.11	8286.02	13854	12671	13456.6	738.63	675.38	592.15	1037.11	945.99	975.92	668.72	986.34	0.575334	-0.797529	3.76327e-14	1.8552e-12	no	down	NP_005498.1(cofilin-1 [Homo sapiens])	GO:0022604(biological_process:regulation of cell morphogenesis); GO:0061001(biological_process:regulation of dendritic spine morphogenesis); GO:0030010(biological_process:establishment of cell polarity); GO:0005925(cellular_component:focal adhesion); GO:0005737(cellular_component:cytoplasm); GO:0043200(biological_process:response to amino acid); GO:0070062(cellular_component:extracellular exosome…	K05765	CFL	map04666(Fc gamma R-mediated phagocytosis); map05170(Human immunodeficiency virus 1 infection); map04810(Regulation of actin cytoskeleton); map05133(Pertussis); map04360(Axon guidance)	3J58S(Z:Cytoskeleton)	3J58S(regulation of establishment of cell polarity regulating cell shape)	PF00241(Cofilin_ADF:Cofilin/tropomyosin-type actin-binding protein)	P23528(Cofilin-1 OS=Homo sapiens OX=9606 GN=CFL1 PE=1 SV=3)	1072
ENSG00000157216	SSBP3	single stranded DNA binding protein 3 [Source:HGNC Symbol;Acc:HGNC:15674]	3276	598	558	673	963	949	1056	13.04	15.15	14.72	25.39	25.42	25.53	14.3033	25.4467	0.561929	-0.831539	3.92156e-14	1.92792e-12	no	down	XP_007641809.1(single-stranded DNA-binding protein 3 isoform X1 [Cricetulus griseus])	GO:0008284(biological_process:positive regulation of cell proliferation); GO:2000744(biological_process:positive regulation of anterior head development); GO:0005634(cellular_component:nucleus); GO:0002244(biological_process:hematopoietic progenitor cell differentiation); GO:0021501(biological_process:prechordal plate formation); GO:0065003(biological_process:macromolecular complex assembly); GO:…				3JDFK(K:Transcription)	3JDFK(midbrain-hindbrain boundary initiation)	PF04503(SSDP:Single-stranded DNA binding protein, SSDP)	Q9BWW4(Single-stranded DNA-binding protein 3 OS=Homo sapiens OX=9606 GN=SSBP3 PE=1 SV=1)	23648
ENSG00000106003	LFNG	LFNG O-fucosylpeptide 3-beta-N-acetylglucosaminyltransferase [Source:HGNC Symbol;Acc:HGNC:6560]	2445	342	245	352	797	574	624	11.1	10.17	12.11	27.91	19.65	22.43	11.1267	23.33	0.424664	-1.23561	3.94672e-14	1.93497e-12	yes	down	NP_001035257(beta-1,3-N-acetylglucosaminyltransferase lunatic fringe isoform a precursor [Homo sapiens])	GO:0009887(biological_process:animal organ morphogenesis); GO:0036066(biological_process:protein O-linked fucosylation); GO:1902367(biological_process:negative regulation of Notch signaling pathway involved in somitogenesis); GO:0001541(biological_process:ovarian follicle development); GO:0032092(biological_process:positive regulation of protein binding); GO:1903561(cellular_component:extracellul…	K05948	FNG	map04330(Notch signaling pathway); map05165(Human papillomavirus infection); map00514(Other types of O-glycan biosynthesis)	3J35W(G:Carbohydrate transport and metabolism)	3J35W(negative regulation of Notch signaling pathway involved in somitogenesis)	PF02434(Fringe:Fringe-like)	Q8NES3(Beta-1,3-N-acetylglucosaminyltransferase lunatic fringe OS=Homo sapiens OX=9606 GN=LFNG PE=1 SV=2)	3955
ENSG00000127418	FGFRL1	fibroblast growth factor receptor like 1 [Source:HGNC Symbol;Acc:HGNC:3693]	3411	643	578	670	1369	1095	1055	13.06	14.66	14.17	29.96	23.49	23.66	13.9633	25.7033	0.488224	-1.03438	3.99358e-14	1.9526e-12	yes	down	NP_001004356(fibroblast growth factor receptor-like 1 precursor [Homo sapiens])	GO:0008285(biological_process:negative regulation of cell proliferation); GO:0016021(cellular_component:integral component of membrane); GO:0005794(cellular_component:Golgi apparatus); GO:0044291(cellular_component:cell-cell contact zone); GO:0005886(cellular_component:plasma membrane); GO:0051260(biological_process:protein homooligomerization); GO:0017134(molecular_function:fibroblast growth fac…				3JCDY(T:Signal transduction mechanisms)	3JCDY(fibroblast growth factor receptor-like 1)	PF07679(I-set:Immunoglobulin I-set domain); PF13927(Ig_3:Immunoglobulin domain); PF00047(ig:Immunoglobulin domain); PF13895(Ig_2:Immunoglobulin domain); PF07686(V-set:Immunoglobulin V-set domain); PF16681(Ig_5:Ig-like domain on T-cell surface glycoprotein CD3 epsilon chain); PF16680(Ig_4:T-cell surface glycoprotein CD3 delta chain); PF08205(C2-set_2:CD80-like C2-set immunoglobulin domain); PF1146…	Q8N441(Fibroblast growth factor receptor-like 1 OS=Homo sapiens OX=9606 GN=FGFRL1 PE=1 SV=1)	53834
ENSG00000116017	ARID3A	AT-rich interaction domain 3A [Source:HGNC Symbol;Acc:HGNC:3031]	5948	310	359	408	730	674.16	665	4.44	5.91	6.44	15.86	12.04	13.14	5.59667	13.68	0.474511	-1.07549	4.04332e-14	1.97153e-12	yes	down	NP_005215(AT-rich interactive domain-containing protein 3A [Homo sapiens])	GO:0043231(cellular_component:intracellular membrane-bounded organelle); GO:0005829(cellular_component:cytosol); GO:0045121(cellular_component:membrane raft); GO:0001228(molecular_function:transcriptional activator activity, RNA polymerase II transcription regulatory region sequence-specific binding); GO:0005654(cellular_component:nucleoplasm); GO:0006977(biological_process:DNA damage response, s…	K25856	ARID3		3J9ZW(K:Transcription)	3J9ZW(AT-rich interactive domain-containing protein 3A)	PF01388(ARID:ARID/BRIGHT DNA binding domain)	Q99856(AT-rich interactive domain-containing protein 3A OS=Homo sapiens OX=9606 GN=ARID3A PE=1 SV=2)	1820
ENSG00000125089	SH3TC1	SH3 domain and tetratricopeptide repeats 1 [Source:HGNC Symbol;Acc:HGNC:26009]	4303	419	432	504	1019	796	812	11.04	12.5	12.91	29.16	22.59	22.2	12.15	24.65	0.46875	-1.09311	4.32446e-14	2.10289e-12	yes	down	NP_001305409(SH3 domain and tetratricopeptide repeat-containing protein 1 isoform 2 [Homo sapiens])	GO:0005575(cellular_component:cellular_component); GO:0008150(biological_process:biological_process); GO:0005515(molecular_function:protein binding)	K24313	SH3TC		3JDE6(T:Signal transduction mechanisms)	3JDE6(SH3 domain and tetratricopeptide)	PF00018(SH3_1:SH3 domain); PF13424(TPR_12:Tetratricopeptide repeat); PF13181(TPR_8:Tetratricopeptide repeat); PF13176(TPR_7:Tetratricopeptide repeat); PF00515(TPR_1:Tetratricopeptide repeat); PF07719(TPR_2:Tetratricopeptide repeat)	Q8TE82(SH3 domain and tetratricopeptide repeat-containing protein 1 OS=Homo sapiens OX=9606 GN=SH3TC1 PE=1 SV=3)	54436
ENSG00000162522	KIAA1522	KIAA1522 [Source:HGNC Symbol;Acc:HGNC:29301]	5493	2352	2034	2492	4000	3481	3398	26.85	28.99	28.1	51.05	44.23	42.74	27.98	46.0067	0.57414	-0.800525	4.90576e-14	2.37909e-12	no	down	NP_065939(uncharacterized protein KIAA1522 isoform 1 [Homo sapiens])	GO:0030154(biological_process:cell differentiation)				3JBQT(S:Function unknown)	3JBQT(cell differentiation)	PF15273(NHS:NHS-like)	Q9P206(Uncharacterized protein KIAA1522 OS=Homo sapiens OX=9606 GN=KIAA1522 PE=1 SV=2)	57648
ENSG00000075618	FSCN1	fascin actin-bundling protein 1 [Source:HGNC Symbol;Acc:HGNC:11148]	2784	7575	7119	7946	13088	11463	11054	177.02	205.38	181.07	350.68	303.55	284.57	187.823	312.933	0.579472	-0.78719	5.1515e-14	2.49152e-12	no	down	NP_003079(fascin [Homo sapiens])	GO:0019221(biological_process:cytokine-mediated signaling pathway); GO:0030035(biological_process:microspike assembly); GO:0030036(biological_process:actin cytoskeleton organization); GO:0008144(molecular_function:drug binding); GO:0030175(cellular_component:filopodium); GO:0005902(cellular_component:microvillus); GO:0007163(biological_process:establishment or maintenance of cell polarity); GO:00…	K23551	FSCN1	map05206(MicroRNAs in cancer)	3JENT(Z:Cytoskeleton)	3JENT(Fascin actin-bundling protein 1)	PF06268(Fascin:Fascin domain); PF06229(FRG1:FRG1-like domain)	Q16658(Fascin OS=Homo sapiens OX=9606 GN=FSCN1 PE=1 SV=3)	6624
ENSG00000169239	CA5B	carbonic anhydrase 5B [Source:HGNC Symbol;Acc:HGNC:1378]	6837	242.5	244.37	278	440.05	490	562.72	2.14	3.19	4.94	8.9	9.77	11.55	3.42333	10.0733	0.46894	-1.09252	5.17896e-14	2.49805e-12	yes	down	NP_009151(carbonic anhydrase 5B, mitochondrial precursor [Homo sapiens])	GO:0015701(biological_process:bicarbonate transport); GO:0009617(biological_process:response to bacterium); GO:0005739(cellular_component:mitochondrion); GO:0008270(molecular_function:zinc ion binding); GO:0005759(cellular_component:mitochondrial matrix); GO:0004089(molecular_function:carbonate dehydratase activity)	K01672	CA	map00910(Nitrogen metabolism)	3J5N7(P:Inorganic ion transport and metabolism)	3J5N7(carbonate dehydratase activity)	PF00194(Carb_anhydrase:Eukaryotic-type carbonic anhydrase)	Q9Y2D0(Carbonic anhydrase 5B, mitochondrial OS=Homo sapiens OX=9606 GN=CA5B PE=1 SV=1)	11238
ENSG00000078140	UBE2K	ubiquitin conjugating enzyme E2 K [Source:HGNC Symbol;Acc:HGNC:4914]	5153	2644	2332	3076	1270	1514	1632	53.11	46.56	48.85	25.86	26.01	29.46	49.5067	27.11	1.6613	0.73231	5.69229e-14	2.73827e-12	no	up	NP_001299576(ubiquitin-conjugating enzyme E2 K isoform 5 precursor [Homo sapiens])	GO:0032433(cellular_component:filopodium tip); GO:0034450(molecular_function:ubiquitin-ubiquitin ligase activity); GO:0031625(molecular_function:ubiquitin protein ligase binding); GO:0032434(biological_process:regulation of proteasomal ubiquitin-dependent protein catabolic process); GO:0070059(biological_process:intrinsic apoptotic signaling pathway in response to endoplasmic reticulum stress); G…	K04649	HIP2, UBC1	map04120(Ubiquitin mediated proteolysis)	3J3TS(O:Posttranslational modification, protein turnover, chaperones)	3J3TS(free ubiquitin chain polymerization)	PF00627(UBA:UBA/TS-N domain); PF00179(UQ_con:Ubiquitin-conjugating enzyme)	P61086(Ubiquitin-conjugating enzyme E2 K OS=Homo sapiens OX=9606 GN=UBE2K PE=1 SV=3)	3093
ENSG00000139146	SINHCAF	SIN3-HDAC complex associated factor [Source:HGNC Symbol;Acc:HGNC:30702]	1555	5097.88	4064.58	5258.14	2472	2856.47	2936	117.01	118.82	123.5	67.11	77.61	77.26	119.777	73.9933	1.58948	0.668554	5.86415e-14	2.81338e-12	no	up	XP_016875249.1(SIN3-HDAC complex-associated factor isoform X2 [Homo sapiens])	GO:0008284(biological_process:positive regulation of cell proliferation); GO:0045596(biological_process:negative regulation of cell differentiation); GO:0016580(cellular_component:Sin3 complex); GO:0030336(biological_process:negative regulation of cell migration)				3J6TJ(S:Function unknown)	3J6TJ(family with sequence similarity 60, member A)	PF15396(FAM60A:Protein Family FAM60A)	Q9NP50(SIN3-HDAC complex-associated factor OS=Homo sapiens OX=9606 GN=SINHCAF PE=1 SV=1)	58516
ENSG00000006025	OSBPL7	oxysterol binding protein like 7 [Source:HGNC Symbol;Acc:HGNC:16387]	3349	308	310	357	675	609	577	6.43	7.37	8.02	17.37	14.18	12.45	7.27333	14.6667	0.476895	-1.06826	6.01647e-14	2.87874e-12	yes	down	NP_665741.1(oxysterol-binding protein-related protein 7 [Homo sapiens])	GO:0005776(cellular_component:autophagosome); GO:0032934(molecular_function:sterol binding); GO:0015485(molecular_function:cholesterol binding); GO:0005829(cellular_component:cytosol); GO:0016020(cellular_component:membrane); GO:0071397(biological_process:cellular response to cholesterol); GO:0008289(molecular_function:lipid binding); GO:0097038(cellular_component:perinuclear endoplasmic reticulu…	K20463	OSBPL3_6_7, ORP3_6_7		3J1WY(T:Signal transduction mechanisms)	3J1WY(Oxysterol-binding protein)	PF15409(PH_8:Pleckstrin homology domain); PF01237(Oxysterol_BP:Oxysterol-binding protein ); PF01237(Oxysterol_BP:Oxysterol-binding protein); PF00169(PH:PH domain)	Q9BZF2(Oxysterol-binding protein-related protein 7 OS=Homo sapiens OX=9606 GN=OSBPL7 PE=1 SV=1)	114881
ENSG00000158292	GPR153	G protein-coupled receptor 153 [Source:HGNC Symbol;Acc:HGNC:23618]	4198	241	165	185	494	386	482	3.56	3.03	2.69	8.33	6.46	7.87	3.09333	7.55333	0.39562	-1.33781	6.31212e-14	3.01215e-12	yes	down	XP_016856740(probable G-protein coupled receptor 153 isoform X2 [Homo sapiens])	GO:0004930(molecular_function:G-protein coupled receptor activity); GO:0016021(cellular_component:integral component of membrane); GO:0005886(cellular_component:plasma membrane)	K08437	GPR153		3J33X(T:Signal transduction mechanisms)	3J33X(G-protein coupled receptor activity)	PF00001(7tm_1:7 transmembrane receptor (rhodopsin family))	Q6NV75(Probable G-protein coupled receptor 153 OS=Homo sapiens OX=9606 GN=GPR153 PE=2 SV=2)	387509
ENSG00000164338	UTP15	UTP15 small subunit processome component [Source:HGNC Symbol;Acc:HGNC:25758]	2057	1095	839.03	1082.13	453	520.03	514	26.73	23.54	24.96	11.47	12.78	13.29	25.0767	12.5133	1.84651	0.884799	6.51654e-14	3.10142e-12	no	up	PNI73355.1(UTP15 isoform 3, partial [Pan troglodytes])	GO:0005737(cellular_component:cytoplasm); GO:0005654(cellular_component:nucleoplasm); GO:0005783(cellular_component:endoplasmic reticulum); GO:0005730(cellular_component:nucleolus); GO:0001650(cellular_component:fibrillar center); GO:0045943(biological_process:positive regulation of transcription from RNA polymerase I promoter); GO:0003723(molecular_function:RNA binding); GO:2000234(biological_pr…	K14549	UTP15	map03008(Ribosome biogenesis in eukaryotes)	3J5SY(D:Cell cycle control, cell division, chromosome partitioning)	3J5SY(U3 small nucleolar)	PF00400(WD40:WD domain, G-beta repeat); PF09384(UTP15_C:UTP15 C terminal); PF20426(NBCH_WD40:Neurobeachin beta propeller domain); PF12894(ANAPC4_WD40:Anaphase-promoting complex subunit 4 WD40 domain)	Q8TED0(U3 small nucleolar RNA-associated protein 15 homolog OS=Homo sapiens OX=9606 GN=UTP15 PE=1 SV=3)	84135
ENSG00000172260	NEGR1	neuronal growth regulator 1 [Source:HGNC Symbol;Acc:HGNC:17302]	12613	752.65	683.68	892	308	403.22	369.46	7.78	8.28	8.91	3.25	4.46	3.7	8.32333	3.80333	1.96389	0.973716	6.55498e-14	3.11144e-12	no	up	NP_776169(neuronal growth regulator 1 precursor [Homo sapiens])	GO:0007631(biological_process:feeding behavior); GO:0007626(biological_process:locomotory behavior); GO:0098609(biological_process:cell-cell adhesion); GO:0005576(cellular_component:extracellular region); GO:0010976(biological_process:positive regulation of neuron projection development); GO:0005886(cellular_component:plasma membrane); GO:0031225(cellular_component:anchored component of membrane)	K06775	NEGR1	map04514(Cell adhesion molecules (CAMs))	3J4IM(T:Signal transduction mechanisms)	3J4IM(biological adhesion)	PF07679(I-set:Immunoglobulin I-set domain); PF13927(Ig_3:Immunoglobulin domain); PF13895(Ig_2:Immunoglobulin domain); PF00047(ig:Immunoglobulin domain); PF07686(V-set:Immunoglobulin V-set domain); PF16681(Ig_5:Ig-like domain on T-cell surface glycoprotein CD3 epsilon chain); PF16706(Izumo-Ig:Izumo-like Immunoglobulin domain); PF08205(C2-set_2:CD80-like C2-set immunoglobulin domain); PF16680(Ig_4:…	Q7Z3B1(Neuronal growth regulator 1 OS=Homo sapiens OX=9606 GN=NEGR1 PE=1 SV=3)	257194
ENSG00000158555	GDPD5	glycerophosphodiester phosphodiesterase domain containing 5 [Source:HGNC Symbol;Acc:HGNC:28804]	3561	111	110	110	266	296	254	3.16	2.96	3.18	6.92	9.25	6.98	3.1	7.71667	0.37115	-1.42993	7.50361e-14	3.5523e-12	yes	down	NP_110419(glycerophosphodiester phosphodiesterase domain-containing protein 5 isoform 1 [Homo sapiens])	GO:0004435(molecular_function:phosphatidylinositol phospholipase C activity); GO:0097038(cellular_component:perinuclear endoplasmic reticulum); GO:0006629(biological_process:lipid metabolic process); GO:0016021(cellular_component:integral component of membrane); GO:0021522(biological_process:spinal cord motor neuron differentiation); GO:0030426(cellular_component:growth cone); GO:0045746(biologic…				3J80C(C:Energy production and conversion)	3J80C(glycerophosphocholine phosphodiesterase activity)	PF03009(GDPD:Glycerophosphoryl diester phosphodiesterase family); PF13653(GDPD_2:Glycerophosphoryl diester phosphodiesterase family)	Q8WTR4(Glycerophosphodiester phosphodiesterase domain-containing protein 5 OS=Homo sapiens OX=9606 GN=GDPD5 PE=1 SV=2)	81544
ENSG00000197324	LRP10	LDL receptor related protein 10 [Source:HGNC Symbol;Acc:HGNC:14553]	6892	623	714	763	1432.01	1208	1209	5.98	10.4	7.85	20.66	18.62	17.38	8.07667	18.8867	0.497978	-1.00585	7.57479e-14	3.56713e-12	yes	down	NP_054764(low-density lipoprotein receptor-related protein 10 isoform 1 precursor [Homo sapiens])	GO:0048839(biological_process:inner ear development); GO:0006629(biological_process:lipid metabolic process); GO:0006869(biological_process:lipid transport); GO:0016021(cellular_component:integral component of membrane); GO:0016020(cellular_component:membrane); GO:0005041(molecular_function:low-density lipoprotein receptor activity); GO:0005905(cellular_component:clathrin-coated pit)	K20050	LRP3_10_12		3J6JS(T:Signal transduction mechanisms)	3J6JS(low-density lipoprotein particle receptor activity)	PF00057(Ldl_recept_a:Low-density lipoprotein receptor domain class A); PF00431(CUB:CUB domain)	Q7Z4F1(Low-density lipoprotein receptor-related protein 10 OS=Homo sapiens OX=9606 GN=LRP10 PE=1 SV=2)	26020
ENSG00000174695	TMEM167A	transmembrane protein 167A [Source:HGNC Symbol;Acc:HGNC:28330]	4528	3137	2548	3634	1464	1750	1856	76.03	53.49	57.53	25.95	34.11	35.63	62.35	31.8967	1.66966	0.73955	7.56749e-14	3.56713e-12	no	up	NP_777569(protein kish-A precursor [Homo sapiens])	GO:0009306(biological_process:protein secretion); GO:0016021(cellular_component:integral component of membrane); GO:0046907(biological_process:intracellular transport); GO:0000139(cellular_component:Golgi membrane)				3JHRY(S:Function unknown)	3JHRY(Involved in the early part of the secretory pathway)	PF06842(DUF1242:Protein of unknown function (DUF1242))	Q8TBQ9(Protein kish-A OS=Homo sapiens OX=9606 GN=TMEM167A PE=1 SV=1)	153339
ENSG00000187951		novel transcript	5637	395.91	263.92	261.13	58.93	74.53	108.88	4.28	3.55	2.78	0.72	0.91	1.3	3.53667	0.976667	3.49615	1.80577	7.93161e-14	3.72536e-12	yes	up	AAB61714.1(putative transposase [Homo sapiens])	GO:0035195(biological_process:gene silencing by miRNA)				3JDPV(B:Chromatin structure and dynamics); 3JDPV(D:Cell cycle control, cell division, chromosome partitioning)	3JDPV(DDE superfamily endonuclease); 3JDPV(DDE superfamily endonuclease)		Q13537(Putative transposase OS=Homo sapiens OX=9606 PE=4 SV=2)
ENSG00000096717	SIRT1	sirtuin 1 [Source:HGNC Symbol;Acc:HGNC:14929]	4107	3086	2588	3564	1577	1779	1881	50.42	50.78	55.57	28.95	33.25	33.58	52.2567	31.9267	1.60308	0.680848	8.16572e-14	3.82528e-12	no	up	NP_036370(NAD-dependent protein deacetylase sirtuin-1 isoform a [Homo sapiens])	GO:0005737(cellular_component:cytoplasm); GO:0019213(molecular_function:deacetylase activity); GO:0007569(biological_process:cell aging); GO:0005829(cellular_component:cytosol); GO:0001228(molecular_function:transcriptional activator activity, RNA polymerase II transcription regulatory region sequence-specific binding); GO:0019899(molecular_function:enzyme binding); GO:0005739(cellular_component:…	K11411	SIRT1, SIR2L1	map05206(MicroRNAs in cancer); map00760(Nicotinate and nicotinamide metabolism); map04068(FoxO signaling pathway); map04922(Glucagon signaling pathway); map04213(Longevity regulating pathway - multiple species); map04212(Longevity regulating pathway - worm); map04211(Longevity regulating pathway); map04218(Cellular senescence); map05031(Amphetamine addiction); map04152(AMPK signaling pathway)	3J2IB(B:Chromatin structure and dynamics); 3J2IB(K:Transcription)	3J2IB(negative regulation of cellular response to testosterone stimulus); 3J2IB(negative regulation of cellular response to testosterone stimulus)	PF02146(SIR2:Sir2 family)	Q96EB6(NAD-dependent protein deacetylase sirtuin-1 OS=Homo sapiens OX=9606 GN=SIRT1 PE=1 SV=2)	23411
[truncated: 62,321 more rows]

## Sheet: TableS4
The 565 ferroptosis-related genes
RPL8
IREB2
ATP5MC3
CS
EMC2
ACSF2
NOX1
CYBB
NOX3
NOX4
NOX5
DUOX1
DUOX2
G6PD
PGD
VDAC2
PIK3CA
FLT3
SCP2
TP53
ACSL4
LPCAT3
NRAS
KRAS
HRAS
TF
TFRC
TFR2
SLC38A1
SLC1A5
GLS2
GOT1
CARS1
ALOX5
KEAP1
HMOX1
ATG5
ATG7
NCOA4
ALOX12
ALOX12B
ALOX15
ALOX15B
ALOXE3
PHKG2
ACO1
G6PDX
ULK1
ATG3
ATG4D
BECN1
MAP1LC3A
GABARAPL2
GABARAPL1
ATG16L1
WIPI1
WIPI2
SNX4
ATG13
ULK2
SAT1
EGFR
MAPK3
MAPK1
BID
ZEB1
DPP4
CDKN2A
PEBP1
SOCS1
CDO1
MYB
MAPK8
MAPK9
CHAC1
MAPK14
LINC00472
PRKAA2
PRKAA1
ELAVL1
BAP1
ABCC1
MIR6852
ACVR1B
TGFBR1
EPAS1
HILPDA
HIF1A
IFNG
ANO6
LPIN1
HMGB1
TNFAIP3
TLR4
ATF3
ATM
YY1AP1
EGLN2
MIOX
TAFAZZIN
MTDH
IDH1
SIRT1
FBXW7
PANX1
DNAJB6
BACH1
LONP1
CD82
IL1B
CTSB
POR
CYB5R1
ELOVL5
FADS1
PTEN
NR1D1
NR1D2
TBK1
IL6
USP7
miR-182-5p
[truncated: 443 more rows]

## Sheet: TableS5
The 229 overlapped ferroptosis-related genes
[truncated: 229 more rows]

[truncated: 2 more sheets: TableS6, TableS7]
